# Supplementary material for: LINC00887 promotes GCN5-dependent H3K27cr level and CRC metastasis via recruitment of YEATS2 and enhancing ETS1 expression
Source: Cell Death Dis. 2024 Sep 30;15(9):711. doi: 10.1038/s41419-024-07091-w (PMC11443008; doi:10.1038/s41419-024-07091-w)
Supplement: Supplementary file 2 — Supplementary Table S3 [file 41419_2024_7091_MOESM2_ESM.xlsx]

## Sheet: H3K27cr_887_IP-vs-H3K27cr_vecto
Supplementary Table S3. Peaks were different between LINC00887 overexpressed and control cells
chr	start	end	summit	M_value	A_value	P_value	Peak_Group	normalized_read_density_in_H3K27cr_887_IP	normalized_read_density_in_H3K27cr_vector_IP
1	1192401	1192827	1192614	0.74253	3.19616	0.0480537	H3K27cr_887_IP_unique	11.855	7.08562
1	3487743	3488191	3487967	0.79887	3.22147	0.0480537	H3K27cr_887_IP_unique	12.3027	7.07161
1	14486318	14487486	14486902	0.656	3.35712	0.0485158	H3K27cr_887_IP_unique	12.8627	8.16313
1	28438524	28439455	28438990	0.8569	3.01118	0.0472107	H3K27cr_887_IP_unique	10.8501	5.99074
1	29026224	29026608	29026416	1.26148	2.90368	0.0236053	H3K27cr_887_IP_unique	11.5869	4.83306
1	30432614	30433637	30433126	1.14601	3.37744	0.0203304	H3K27cr_887_IP_unique	15.4598	6.98586
1	31021065	31021886	31021476	0.52213	3.94056	0.048022	H3K27cr_887_IP_unique	18.3999	12.8126
1	33703556	33704185	33703871	1.25044	2.72561	0.0305481	H3K27cr_887_IP_unique	10.2023	4.28825
1	35103126	35103883	35103505	1.5107	2.6427	0.0208282	H3K27cr_887_IP_unique	10.5418	3.69955
1	36042600	36044097	36043349	0.90387	3.37242	0.0381196	H3K27cr_887_IP_unique	14.1659	7.57099
1	38826668	38827199	38826934	1.3134	2.7539	0.0208282	H3K27cr_887_IP_unique	10.6339	4.27877
1	39720779	39721280	39721030	1.11657	2.66546	0.0436401	H3K27cr_887_IP_unique	9.34207	4.30847
1	40020502	40020859	40020681	0.92878	2.90689	0.0458221	H3K27cr_887_IP_unique	10.348	5.43583
1	42078399	42079505	42078952	1.52527	3.0222	0.0110893	H3K27cr_887_IP_unique	13.7831	4.78847
1	42293604	42294100	42293852	1.61554	2.45345	0.0174561	H3K27cr_887_IP_unique	9.58792	3.12894
1	42774333	42774754	42774544	0.8569	3.01118	0.0472107	H3K27cr_887_IP_unique	10.8501	5.99074
1	42807577	42808651	42808114	1.05284	3.93132	0.0112653	H3K27cr_887_IP_unique	21.9742	10.592
1	43694902	43696813	43695858	1.16561	3.27345	0.0184822	H3K27cr_887_IP_unique	14.4826	6.45601
1	44044906	44045946	44045426	1.05234	2.96241	0.0333252	H3K27cr_887_IP_unique	11.2245	5.41228
1	44084951	44085379	44085165	1.31782	2.92899	0.0236053	H3K27cr_887_IP_unique	12.0244	4.8235
1	45134523	45134893	45134708	1.11657	2.66546	0.0436401	H3K27cr_887_IP_unique	9.34207	4.30847
1	47669750	47670124	47669937	0.75962	3.40368	0.0381196	H3K27cr_887_IP_unique	13.7703	8.13346
1	48217631	48218798	48218215	0.68604	3.54373	0.0389667	H3K27cr_887_IP_unique	14.7921	9.19411
1	50165513	50166237	50165875	0.81518	3.51809	0.0389667	H3K27cr_887_IP_unique	15.1966	8.63678
1	50981844	50982355	50982100	1.68602	2.72147	0.0138855	H3K27cr_887_IP_unique	11.8308	3.67683
1	51760066	51760861	51760464	0.53529	3.62869	0.0487083	H3K27cr_887_IP_unique	14.8907	10.2749
1	52186434	52187754	52187094	1.11073	2.98864	0.0236053	H3K27cr_887_IP_unique	11.6641	5.40118
1	55661806	55663679	55662743	1.21572	5.06335	0.000135734	H3K27cr_887_IP_unique	50.9572	21.94
1	58729670	58730253	58729962	1.50427	3.53841	0.00330817	H3K27cr_887_IP_unique	19.5696	6.89845
1	59038368	59039065	59038717	0.76865	3.49718	0.0389667	H3K27cr_887_IP_unique	14.7383	8.65092
1	60574741	60575255	60574998	0.91023	3.15871	0.0480537	H3K27cr_887_IP_unique	12.2425	6.51421
1	60959822	60960614	60960218	1.25044	2.72561	0.0305481	H3K27cr_887_IP_unique	10.2023	4.28825
1	62557924	62559102	62558513	1.50544	3.6427	0.00220545	H3K27cr_887_IP_unique	21.0452	7.41261
1	63581801	63582269	63582035	0.96466	3.18316	0.0369644	H3K27cr_887_IP_unique	12.6889	6.50176
1	64466057	64466925	64466491	0.78912	4.48864	0.00973866	H3K27cr_887_IP_unique	29.5114	17.0782
1	66035152	66036362	66035757	1.51421	3.16993	0.00739288	H3K27cr_887_IP_unique	15.2109	5.32513
1	66940775	66941528	66941152	1.20309	2.87744	0.0333252	H3K27cr_887_IP_unique	11.1501	4.84299
1	68428683	68430278	68429481	1.3935	3.48864	0.00716299	H3K27cr_887_IP_unique	18.194	6.92536
1	70246888	70247508	70247198	1.46899	3.1496	0.00739288	H3K27cr_887_IP_unique	14.7649	5.3336
1	71631873	71632651	71632262	1.68602	2.72147	0.0138855	H3K27cr_887_IP_unique	11.8308	3.67683
1	71928135	71928627	71928381	1.31517	3.45345	0.0103147	H3K27cr_887_IP_unique	17.28	6.94445
1	74145629	74146009	74145819	1.69617	2.92587	0.00583649	H3K27cr_887_IP_unique	13.6797	4.22159
1	74188693	74189079	74188886	0.91749	3.03841	0.0472107	H3K27cr_887_IP_unique	11.2914	5.978
1	75877495	75878565	75878030	1.84407	2.79248	0.00907898	H3K27cr_887_IP_unique	13.1274	3.65646
1	76849446	76850304	76849875	1.06365	4.52832	0.00297372	H3K27cr_887_IP_unique	33.3623	15.9611
1	77179824	77180580	77180202	1.3134	2.7539	0.0208282	H3K27cr_887_IP_unique	10.6339	4.27877
1	78228607	78229239	78228923	0.86324	2.87744	0.0458221	H3K27cr_887_IP_unique	9.91123	5.44837
1	80748832	80750133	80749483	0.97588	3.06464	0.035408	H3K27cr_887_IP_unique	11.7337	5.96574
1	80826864	80827428	80827146	1.1849	2.69616	0.0305481	H3K27cr_887_IP_unique	9.77168	4.29813
1	80883204	80883813	80883509	1.32283	2.32193	0.0402832	H3K27cr_887_IP_unique	7.90816	3.16129
1	81844481	81845535	81845008	1.08665	3.11441	0.0258751	H3K27cr_887_IP_unique	12.6208	5.94256
1	81998631	81999046	81998839	0.85695	3.44741	0.029225	H3K27cr_887_IP_unique	14.6811	8.10569
1	91078771	91079208	91078990	1.45824	3.89068	0.00152653	H3K27cr_887_IP_unique	24.5866	8.94795
1	91168741	91170295	91169518	0.99119	4.09368	0.00910715	H3K27cr_887_IP_unique	24.0718	12.1096
1	92225708	92226660	92226184	1.43238	2.80735	0.0208282	H3K27cr_887_IP_unique	11.4999	4.26091
1	92506486	92507094	92506790	0.55786	3.70893	0.0485699	H3K27cr_887_IP_unique	15.8659	10.7778
1	92561251	92561694	92561473	1.5107	2.6427	0.0208282	H3K27cr_887_IP_unique	10.5418	3.69955
1	92565365	92568015	92566690	1.08756	3.45495	0.0219187	H3K27cr_887_IP_unique	15.9859	7.52227
1	92735077	92735587	92735332	1.11657	2.66546	0.0436401	H3K27cr_887_IP_unique	9.34207	4.30847
1	93137847	93138734	93138291	0.75085	3.30367	0.0485158	H3K27cr_887_IP_unique	12.809	7.61181
1	93201004	93201529	93201267	1.31782	2.92899	0.0236053	H3K27cr_887_IP_unique	12.0244	4.8235
1	93368419	93369082	93368751	1.0173	3.20681	0.0258751	H3K27cr_887_IP_unique	13.1361	6.48974
1	93477037	93478697	93477867	1.06828	3.22972	0.0184822	H3K27cr_887_IP_unique	13.5842	6.47813
1	93503330	93503989	93503660	0.97588	3.06464	0.035408	H3K27cr_887_IP_unique	11.7337	5.96574
1	93672752	93673450	93673101	0.8569	3.01118	0.0472107	H3K27cr_887_IP_unique	10.8501	5.99074
1	93685025	93685985	93685505	2.55212	2.58496	0.000518799	H3K27cr_887_IP_unique	14.5306	2.47753
1	93897475	93898404	93897940	1.27414	3.06206	0.0163422	H3K27cr_887_IP_unique	12.9882	5.37025
1	94170123	94171147	94170635	1.27414	3.06206	0.0163422	H3K27cr_887_IP_unique	12.9882	5.37025
1	94420566	94421590	94421078	0.73258	3.56464	0.0389667	H3K27cr_887_IP_unique	15.2521	9.17908
1	95045356	95045913	95045635	1.00632	3.31468	0.0277233	H3K27cr_887_IP_unique	14.1021	7.02024
1	95745202	95745873	95745538	1.05234	2.96241	0.0333252	H3K27cr_887_IP_unique	11.2245	5.41228
1	96412212	96413431	96412822	1.86303	2.56464	0.0111084	H3K27cr_887_IP_unique	11.2836	3.10184
1	96756420	96757654	96757037	1.61974	3.06464	0.00739288	H3K27cr_887_IP_unique	14.6671	4.77259
1	96780490	96781140	96780815	1.13929	3.13806	0.0258751	H3K27cr_887_IP_unique	13.0657	5.93158
1	97074334	97074747	97074541	1.86303	2.56464	0.0111084	H3K27cr_887_IP_unique	11.2836	3.10184
1	97265260	97266039	97265650	1.43238	2.80735	0.0208282	H3K27cr_887_IP_unique	11.4999	4.26091
1	97294028	97295043	97294536	0.85389	3.13339	0.0480537	H3K27cr_887_IP_unique	11.7969	6.52712
1	97322767	97323464	97323116	0.85447	3.35022	0.0381196	H3K27cr_887_IP_unique	13.7128	7.58415
1	97335163	97336052	97335608	1.16707	3.01395	0.0236053	H3K27cr_887_IP_unique	12.1046	5.3905
1	97458058	97458689	97458374	1.01399	2.79248	0.0458221	H3K27cr_887_IP_unique	9.84558	4.87528
1	98399183	98400003	98399593	1.37225	2.95345	0.0236053	H3K27cr_887_IP_unique	12.4629	4.81429
1	98469110	98470002	98469556	1.01399	2.79248	0.0458221	H3K27cr_887_IP_unique	9.84558	4.87528
1	98480488	98481962	98481225	0.91749	3.03841	0.0472107	H3K27cr_887_IP_unique	11.2914	5.978
1	98508748	98509781	98509265	1.7441	2.94741	0.00583649	H3K27cr_887_IP_unique	14.118	4.21449
1	98885707	98886643	98886175	1.19	3.39721	0.0146125	H3K27cr_887_IP_unique	15.9138	6.97507
1	99374778	99375865	99375322	0.60845	3.58746	0.0487083	H3K27cr_887_IP_unique	14.8428	9.73538
1	99517877	99519703	99518790	1.11768	3.25191	0.0184822	H3K27cr_887_IP_unique	14.033	6.46689
1	99531030	99531868	99531449	1.42489	2.9771	0.0163422	H3K27cr_887_IP_unique	12.9022	4.80539
1	99537974	99538727	99538351	0.99175	2.93518	0.0333252	H3K27cr_887_IP_unique	10.7858	5.42381
1	99547805	99548095	99547950	0.99175	2.93518	0.0333252	H3K27cr_887_IP_unique	10.7858	5.42381
1	99641721	99642008	99641865	1.25044	2.72561	0.0305481	H3K27cr_887_IP_unique	10.2023	4.28825
1	99668420	99670146	99669283	1.14568	3.66658	0.0128651	H3K27cr_887_IP_unique	18.8883	8.53705
1	99686433	99687051	99686742	0.86324	2.87744	0.0458221	H3K27cr_887_IP_unique	9.91123	5.44837
1	100057786	100058961	100058374	1.31782	2.92899	0.0236053	H3K27cr_887_IP_unique	12.0244	4.8235
1	100089023	100090012	100089518	0.90594	3.26958	0.0369644	H3K27cr_887_IP_unique	13.2008	7.04505
1	100327473	100327766	100327620	1.31386	2.55426	0.0436401	H3K27cr_887_IP_unique	9.26116	3.72523
1	100498047	100499103	100498575	0.91023	3.15871	0.0480537	H3K27cr_887_IP_unique	12.2425	6.51421
1	100519482	100520552	100520017	0.79887	3.22147	0.0480537	H3K27cr_887_IP_unique	12.3027	7.07161
1	100686308	100687513	100686911	0.82331	3.95794	0.0206531	H3K27cr_887_IP_unique	20.6718	11.6826
1	100885368	100886141	100885755	0.91749	3.03841	0.0472107	H3K27cr_887_IP_unique	11.2914	5.978
1	100909820	100910124	100909972	1.25044	2.72561	0.0305481	H3K27cr_887_IP_unique	10.2023	4.28825
1	101848046	101848988	101848517	1.40116	2.35712	0.0402832	H3K27cr_887_IP_unique	8.32646	3.1526
1	103239185	103239801	103239493	1.05234	2.96241	0.0333252	H3K27cr_887_IP_unique	11.2245	5.41228
1	103443867	103444589	103444228	1.13929	3.13806	0.0258751	H3K27cr_887_IP_unique	13.0657	5.93158
1	104604828	104605585	104605207	0.77781	3.58496	0.0304427	H3K27cr_887_IP_unique	15.7128	9.16451
1	106763519	106764338	106763929	1.31386	2.55426	0.0436401	H3K27cr_887_IP_unique	9.26116	3.72523
1	108157888	108158502	108158195	1.2425	2.5222	0.0436401	H3K27cr_887_IP_unique	8.83631	3.73459
1	108319462	108319839	108319651	0.81518	3.51809	0.0389667	H3K27cr_887_IP_unique	15.1966	8.63678
1	108522799	108523493	108523146	2.24197	2.97126	0.00142694	H3K27cr_887_IP_unique	17.0564	3.60569
1	108523873	108524414	108524144	1.25237	3.529	0.00716299	H3K27cr_887_IP_unique	17.817	7.47883
1	109720432	109721254	109720843	1.23967	3.18316	0.0184822	H3K27cr_887_IP_unique	13.9578	5.91069
1	109733845	109734505	109734175	0.86324	2.87744	0.0458221	H3K27cr_887_IP_unique	9.91123	5.44837
1	109964586	109965028	109964807	0.85389	3.13339	0.0480537	H3K27cr_887_IP_unique	11.7969	6.52712
1	109968043	109968542	109968293	0.95691	3.29248	0.0277233	H3K27cr_887_IP_unique	13.651	7.03244
1	110401773	110402214	110401994	1.1425	2.85022	0.0333252	H3K27cr_887_IP_unique	10.7143	4.85331
1	110925526	110926802	110926164	1.46617	3.28493	0.00889456	H3K27cr_887_IP_unique	16.201	5.86383
1	111652887	111653147	111653017	1.74405	2.51118	0.0174561	H3K27cr_887_IP_unique	10.4339	3.11484
1	111665641	111666508	111666075	1.20309	2.87744	0.0333252	H3K27cr_887_IP_unique	11.1501	4.84299
1	112428193	112429643	112428918	0.81518	3.51809	0.0389667	H3K27cr_887_IP_unique	15.1966	8.63678
1	112459522	112460242	112459882	0.92878	2.90689	0.0458221	H3K27cr_887_IP_unique	10.348	5.43583
1	113441901	113443374	113442638	0.58871	3.5	0.0487083	H3K27cr_887_IP_unique	13.8744	9.22561
1	113591498	113592318	113591908	0.99175	2.93518	0.0333252	H3K27cr_887_IP_unique	10.7858	5.42381
1	113950972	113951996	113951484	1.44773	2.61441	0.0305481	H3K27cr_887_IP_unique	10.114	3.70775
1	114492345	114493281	114492813	0.85389	3.13339	0.0480537	H3K27cr_887_IP_unique	11.7969	6.52712
1	114858380	114859044	114858712	1.74405	2.51118	0.0174561	H3K27cr_887_IP_unique	10.4339	3.11484
1	115875020	115875920	115875470	0.8569	3.01118	0.0472107	H3K27cr_887_IP_unique	10.8501	5.99074
1	115996455	115997189	115996822	2.26935	2.08496	0.0134277	H3K27cr_887_IP_unique	9.31551	1.93226
1	116366498	116367132	116366815	0.99175	2.93518	0.0333252	H3K27cr_887_IP_unique	10.7858	5.42381
1	117070618	117071356	117070987	1.16707	3.01395	0.0236053	H3K27cr_887_IP_unique	12.1046	5.3905
1	117204818	117205079	117204949	-0.87218	3.19616	0.0480537	H3K27cr_887_IP_unique	6.77428	12.3998
1	117327134	117328115	117327625	0.86324	2.87744	0.0458221	H3K27cr_887_IP_unique	9.91123	5.44837
1	117934546	117935554	117935050	0.92878	2.90689	0.0458221	H3K27cr_887_IP_unique	10.348	5.43583
1	118057258	118058007	118057633	1.374	2.78112	0.0208282	H3K27cr_887_IP_unique	11.0664	4.26967
1	119232456	119234145	119233301	0.85447	3.35022	0.0381196	H3K27cr_887_IP_unique	13.7128	7.58415
1	151093102	151093839	151093471	1.44773	2.61441	0.0305481	H3K27cr_887_IP_unique	10.114	3.70775
1	151428584	151429875	151429230	1.68602	2.72147	0.0138855	H3K27cr_887_IP_unique	11.8308	3.67683
1	151443996	151444557	151444277	1.74045	2.74593	0.0138855	H3K27cr_887_IP_unique	12.2622	3.6698
1	154903725	154904091	154903908	0.80349	3.32732	0.0485158	H3K27cr_887_IP_unique	13.2605	7.59774
1	156145850	156146185	156146018	1.54721	2.42275	0.0268555	H3K27cr_887_IP_unique	9.16638	3.13646
1	157230922	157231458	157231190	1.32283	2.32193	0.0402832	H3K27cr_887_IP_unique	7.90816	3.16129
1	159237322	159237836	159237579	1.20309	2.87744	0.0333252	H3K27cr_887_IP_unique	11.1501	4.84299
1	162082157	162082546	162082352	1.32283	2.32193	0.0402832	H3K27cr_887_IP_unique	7.90816	3.16129
1	166543652	166543948	166543800	1.40116	2.35712	0.0402832	H3K27cr_887_IP_unique	8.32646	3.1526
1	167857208	167857535	167857372	1.05234	2.96241	0.0333252	H3K27cr_887_IP_unique	11.2245	5.41228
1	170879111	170879559	170879335	2.20497	2.42899	0.00694275	H3K27cr_887_IP_unique	11.5633	2.50794
1	171042660	171043199	171042930	1.61554	2.45345	0.0174561	H3K27cr_887_IP_unique	9.58792	3.12894
1	171242959	171244018	171243489	1.57129	2.66993	0.0208282	H3K27cr_887_IP_unique	10.9706	3.69168
1	173890702	173892505	173891604	0.9044	3.55817	0.0304427	H3K27cr_887_IP_unique	16.1155	8.60975
1	174122039	174123227	174122633	1.33414	3.22561	0.0129375	H3K27cr_887_IP_unique	14.8529	5.8911
1	175190096	175190487	175190292	1.1425	2.85022	0.0333252	H3K27cr_887_IP_unique	10.7143	4.85331
1	176013433	176014243	176013838	1.52527	3.0222	0.0110893	H3K27cr_887_IP_unique	13.7831	4.78847
1	176119403	176119781	176119592	0.86324	2.87744	0.0458221	H3K27cr_887_IP_unique	9.91123	5.44837
1	176132955	176133797	176133376	1.54852	3.32193	0.00601691	H3K27cr_887_IP_unique	17.1031	5.84688
1	177141436	177142205	177141821	0.92878	2.90689	0.0458221	H3K27cr_887_IP_unique	10.348	5.43583
1	179298480	179299328	179298904	1.0452	2.63339	0.0436401	H3K27cr_887_IP_unique	8.91351	4.31929
1	180436834	180437638	180437236	1.11657	2.66546	0.0436401	H3K27cr_887_IP_unique	9.34207	4.30847
1	181395985	181396714	181396350	0.92878	2.90689	0.0458221	H3K27cr_887_IP_unique	10.348	5.43583
1	182156875	182157602	182157239	1.1849	2.69616	0.0305481	H3K27cr_887_IP_unique	9.77168	4.29813
1	184607627	184608142	184607885	0.74421	3.64846	0.0395755	H3K27cr_887_IP_unique	16.2297	9.68905
1	185331724	185332658	185332191	1.00632	3.31468	0.0277233	H3K27cr_887_IP_unique	14.1021	7.02024
1	185655166	185656119	185655643	1.15752	3.58245	0.0116399	H3K27cr_887_IP_unique	17.8916	8.02052
1	187236254	187237436	187236845	1.7441	2.94741	0.00583649	H3K27cr_887_IP_unique	14.118	4.21449
1	188211793	188213054	188212424	1.42653	3.39068	0.00601691	H3K27cr_887_IP_unique	17.1954	6.39708
1	188296022	188296729	188296376	1.43238	2.80735	0.0208282	H3K27cr_887_IP_unique	11.4999	4.26091
1	188332751	188333148	188332950	1.19026	3.16096	0.0184822	H3K27cr_887_IP_unique	13.5113	5.92096
1	189063352	189063784	189063568	1.5107	2.6427	0.0208282	H3K27cr_887_IP_unique	10.5418	3.69955
1	189128369	189128883	189128626	1.03222	3.08995	0.035408	H3K27cr_887_IP_unique	12.1768	5.95394
1	189877760	189878741	189878251	0.98892	3.59615	0.0232797	H3K27cr_887_IP_unique	17.0371	8.58421
1	191089328	191089579	191089454	0.9518	3.39395	0.029225	H3K27cr_887_IP_unique	14.6198	7.55825
1	191139025	191139399	191139212	2.14863	2.40368	0.0111084	H3K27cr_887_IP_unique	11.1424	2.51291
1	192256925	192257685	192257305	1.0253	3.69616	0.0174598	H3K27cr_887_IP_unique	18.4917	9.08514
1	192315616	192316128	192315872	1.7441	2.94741	0.00583649	H3K27cr_887_IP_unique	14.118	4.21449
1	192970852	192971473	192971163	0.5362	3.76569	0.0485699	H3K27cr_887_IP_unique	16.3792	11.2948
1	193029045	193030789	193029917	1.30697	3.6496	0.0057893	H3K27cr_887_IP_unique	19.7406	7.9785
1	193056258	193057264	193056761	1.9738	2.61441	0.00694275	H3K27cr_887_IP_unique	12.1367	3.08979
1	193118597	193119532	193119065	1.438	3.96018	0.00102747	H3K27cr_887_IP_unique	25.6196	9.45566
1	193153138	193153743	193153441	1.48872	2.83267	0.0138855	H3K27cr_887_IP_unique	11.9342	4.25248
1	193158635	193160888	193159762	0.68637	3.76666	0.0399988	H3K27cr_887_IP_unique	17.2659	10.7293
1	193202288	193202776	193202532	1.03552	3.52764	0.0161167	H3K27cr_887_IP_unique	16.5115	8.05498
1	193244757	193245137	193244947	1.66463	3.3741	0.00401127	H3K27cr_887_IP_unique	18.461	5.82307
1	194013421	194014478	194013950	1.33414	3.22561	0.0129375	H3K27cr_887_IP_unique	14.8529	5.8911
1	194346910	194347524	194347217	0.99175	2.93518	0.0333252	H3K27cr_887_IP_unique	10.7858	5.42381
1	194758684	194759646	194759165	0.74253	3.19616	0.0480537	H3K27cr_887_IP_unique	11.855	7.08562
1	196054643	196054991	196054817	1.79064	2.96832	0.00369644	H3K27cr_887_IP_unique	14.557	4.2076
1	196657416	196657908	196657662	1.61554	2.45345	0.0174561	H3K27cr_887_IP_unique	9.58792	3.12894
1	197402653	197403490	197403072	1.51421	3.16993	0.00739288	H3K27cr_887_IP_unique	15.2109	5.32513
1	197853264	197854690	197853977	1.37936	3.24593	0.0129375	H3K27cr_887_IP_unique	15.3016	5.88175
1	198668287	198669127	198668707	1.14601	3.37744	0.0203304	H3K27cr_887_IP_unique	15.4598	6.98586
1	199500250	199500789	199500520	1.13929	3.13806	0.0258751	H3K27cr_887_IP_unique	13.0657	5.93158
1	199515807	199516625	199516216	0.85447	3.35022	0.0381196	H3K27cr_887_IP_unique	13.7128	7.58415
1	203384223	203385061	203384642	1.1849	2.69616	0.0305481	H3K27cr_887_IP_unique	9.77168	4.29813
1	203886595	203887176	203886886	1.11657	2.66546	0.0436401	H3K27cr_887_IP_unique	9.34207	4.30847
1	206414610	206415371	206414991	0.70864	3.38078	0.0485158	H3K27cr_887_IP_unique	13.3161	8.14804
1	210152784	210153325	210153055	0.79887	3.22147	0.0480537	H3K27cr_887_IP_unique	12.3027	7.07161
1	210971389	210972271	210971830	1.03222	3.08995	0.035408	H3K27cr_887_IP_unique	12.1768	5.95394
1	214734803	214735588	214735196	1.03222	3.08995	0.035408	H3K27cr_887_IP_unique	12.1768	5.95394
1	217526744	217527167	217526956	0.99175	2.93518	0.0333252	H3K27cr_887_IP_unique	10.7858	5.42381
1	218792120	218792573	218792347	2.02644	2.63806	0.00427246	H3K27cr_887_IP_unique	12.5645	3.08408
1	218827258	218827835	218827547	1.03222	3.08995	0.035408	H3K27cr_887_IP_unique	12.1768	5.95394
1	219614263	219614903	219614583	0.63811	3.5222	0.0487083	H3K27cr_887_IP_unique	14.3329	9.20961
1	219715346	219716088	219715717	0.7397	3.85712	0.0254378	H3K27cr_887_IP_unique	18.726	11.2143
1	220951778	220952865	220952322	2.24197	2.97126	0.00142694	H3K27cr_887_IP_unique	17.0564	3.60569
1	221146181	221146775	221146478	2.20102	2.05426	0.0134277	H3K27cr_887_IP_unique	8.90595	1.93691
1	221996445	221996813	221996629	1.62968	2.69616	0.0208282	H3K27cr_887_IP_unique	11.4003	3.68412
1	222137875	222138444	222138160	1.63395	3.70044	0.000947993	H3K27cr_887_IP_unique	22.9022	7.37921
1	222410831	222411623	222411227	1.37936	3.24593	0.0129375	H3K27cr_887_IP_unique	15.3016	5.88175
1	222827619	222828433	222828026	2.35332	2.78493	0.00092411	H3K27cr_887_IP_unique	15.5796	3.04885
1	225335057	225336038	225335548	1.49738	4.2608	0.000326964	H3K27cr_887_IP_unique	32.2112	11.4091
1	225422484	225422949	225422717	1.60843	2.16096	0.0402832	H3K27cr_887_IP_unique	7.80921	2.56108
1	227803510	227804726	227804118	0.81518	3.51809	0.0389667	H3K27cr_887_IP_unique	15.1966	8.63678
1	228812963	228813453	228813208	1.03222	3.08995	0.035408	H3K27cr_887_IP_unique	12.1768	5.95394
1	228845546	228846353	228845950	1.37225	2.95345	0.0236053	H3K27cr_887_IP_unique	12.4629	4.81429
1	228909302	228909576	228909439	1.1425	2.85022	0.0333252	H3K27cr_887_IP_unique	10.7143	4.85331
1	230315431	230316199	230315815	0.41807	4.32193	0.0403508	H3K27cr_887_IP_unique	23.1183	17.3023
1	231051484	231052061	231051773	0.92878	2.90689	0.0458221	H3K27cr_887_IP_unique	10.348	5.43583
1	231904513	231905366	231904940	0.99175	2.93518	0.0333252	H3K27cr_887_IP_unique	10.7858	5.42381
1	233148827	233149181	233149004	0.85389	3.13339	0.0480537	H3K27cr_887_IP_unique	11.7969	6.52712
1	233877306	233877638	233877472	0.90349	3.46832	0.029225	H3K27cr_887_IP_unique	15.1376	8.09244
1	234504579	234504978	234504779	1.26148	2.90368	0.0236053	H3K27cr_887_IP_unique	11.5869	4.83306
1	235310420	235311513	235310967	1.25044	2.72561	0.0305481	H3K27cr_887_IP_unique	10.2023	4.28825
1	237675698	237676141	237675920	1.31386	2.55426	0.0436401	H3K27cr_887_IP_unique	9.26116	3.72523
1	241542596	241543334	241542965	1.13929	3.13806	0.0258751	H3K27cr_887_IP_unique	13.0657	5.93158
1	244170065	244170459	244170262	0.60185	3.72869	0.0485699	H3K27cr_887_IP_unique	16.3318	10.7612
1	244599771	244600480	244600126	0.70864	3.38078	0.0485158	H3K27cr_887_IP_unique	13.3161	8.14804
1	245661606	245662629	245662118	0.62633	5.58707	0.00433755	H3K27cr_887_IP_unique	59.724	38.6904
1	246277968	246279046	246278507	0.75085	3.30367	0.0485158	H3K27cr_887_IP_unique	12.809	7.61181
1	246357476	246357840	246357658	1.60843	2.16096	0.0402832	H3K27cr_887_IP_unique	7.80921	2.56108
1	246470612	246471114	246470863	0.80349	3.32732	0.0485158	H3K27cr_887_IP_unique	13.2605	7.59774
1	247669833	247671343	247670588	1.59969	3.78112	0.00122449	H3K27cr_887_IP_unique	23.9336	7.89684
1	247700659	247701672	247701166	0.95141	3.88574	0.0150204	H3K27cr_887_IP_unique	20.5554	10.6298
10	203388	204242	203815	1.47586	3	0.0163422	H3K27cr_887_IP_unique	13.3423	4.79679
10	713035	713985	713510	0.91023	3.15871	0.0480537	H3K27cr_887_IP_unique	12.2425	6.51421
10	3450893	3451329	3451111	0.74253	3.19616	0.0480537	H3K27cr_887_IP_unique	11.855	7.08562
10	4560625	4561263	4560944	1.20309	2.87744	0.0333252	H3K27cr_887_IP_unique	11.1501	4.84299
10	5543338	5543837	5543588	1.43238	2.80735	0.0208282	H3K27cr_887_IP_unique	11.4999	4.26091
10	7643977	7645007	7644492	1.91937	2.58995	0.00694275	H3K27cr_887_IP_unique	11.7098	3.09571
10	8612483	8612912	8612698	0.8569	3.01118	0.0472107	H3K27cr_887_IP_unique	10.8501	5.99074
10	12705928	12706217	12706073	1.54721	2.42275	0.0268555	H3K27cr_887_IP_unique	9.16638	3.13646
10	13104624	13105680	13105152	0.86324	2.87744	0.0458221	H3K27cr_887_IP_unique	9.91123	5.44837
10	14419917	14420804	14420361	1.01399	2.79248	0.0458221	H3K27cr_887_IP_unique	9.84558	4.87528
10	15074530	15075199	15074865	1.01399	2.79248	0.0458221	H3K27cr_887_IP_unique	9.84558	4.87528
10	15418617	15419670	15419144	1.74045	2.74593	0.0138855	H3K27cr_887_IP_unique	12.2622	3.6698
10	15893524	15894627	15894076	0.99119	4.09368	0.00910715	H3K27cr_887_IP_unique	24.0718	12.1096
10	17041019	17041963	17041491	1.21215	3.29436	0.0129375	H3K27cr_887_IP_unique	14.933	6.44546
10	17177868	17178418	17178143	1.1849	2.69616	0.0305481	H3K27cr_887_IP_unique	9.77168	4.29813
10	17724379	17726125	17725252	1.25237	3.529	0.00716299	H3K27cr_887_IP_unique	17.817	7.47883
10	17913740	17914994	17914367	0.668	4.65701	0.0139882	H3K27cr_887_IP_unique	31.8012	20.015
10	18041599	18041911	18041755	0.60185	3.72869	0.0485699	H3K27cr_887_IP_unique	16.3318	10.7612
10	19171572	19172121	19171847	1.44773	2.61441	0.0305481	H3K27cr_887_IP_unique	10.114	3.70775
10	19306201	19306906	19306554	1.32511	3.08496	0.0163422	H3K27cr_887_IP_unique	13.4312	5.36064
10	21808302	21809979	21809141	1.70895	3.10473	0.00485158	H3K27cr_887_IP_unique	15.5539	4.75765
10	22241133	22241434	22241284	0.79887	3.22147	0.0480537	H3K27cr_887_IP_unique	12.3027	7.07161
10	23032963	23033564	23033264	1.08665	3.11441	0.0258751	H3K27cr_887_IP_unique	12.6208	5.94256
10	24324947	24326187	24325567	0.85389	3.13339	0.0480537	H3K27cr_887_IP_unique	11.7969	6.52712
10	25134644	25135121	25134883	0.656	3.35712	0.0485158	H3K27cr_887_IP_unique	12.8627	8.16313
10	25970358	25970685	25970522	0.73258	3.56464	0.0389667	H3K27cr_887_IP_unique	15.2521	9.17908
10	27202394	27202646	27202520	2.05496	1.98864	0.0219727	H3K27cr_887_IP_unique	8.08989	1.94687
10	27628123	27629903	27629013	1.37936	3.24593	0.0129375	H3K27cr_887_IP_unique	15.3016	5.88175
10	28451280	28452761	28452021	1.43128	3.50561	0.00490099	H3K27cr_887_IP_unique	18.6519	6.91617
10	28592590	28593254	28592922	1.84407	2.79248	0.00907898	H3K27cr_887_IP_unique	13.1274	3.65646
10	29147244	29148823	29148034	0.8533	3.24593	0.0369644	H3K27cr_887_IP_unique	12.7513	7.05809
10	29287486	29288002	29287744	1.03222	3.08995	0.035408	H3K27cr_887_IP_unique	12.1768	5.95394
10	29527998	29528314	29528156	1.32283	2.32193	0.0402832	H3K27cr_887_IP_unique	7.90816	3.16129
10	29865620	29866464	29866042	1.0452	2.63339	0.0436401	H3K27cr_887_IP_unique	8.91351	4.31929
10	30263367	30263715	30263541	1.11657	2.66546	0.0436401	H3K27cr_887_IP_unique	9.34207	4.30847
10	30414471	30415409	30414940	1.83587	2.98864	0.00369644	H3K27cr_887_IP_unique	14.9967	4.20092
10	31194047	31195007	31194527	1.0173	3.20681	0.0258751	H3K27cr_887_IP_unique	13.1361	6.48974
10	31338005	31339191	31338598	1.32511	3.08496	0.0163422	H3K27cr_887_IP_unique	13.4312	5.36064
10	31355783	31356392	31356088	1.38589	3.37242	0.00601691	H3K27cr_887_IP_unique	16.7415	6.40622
10	31499631	31500122	31499877	1.20309	2.87744	0.0333252	H3K27cr_887_IP_unique	11.1501	4.84299
10	32306708	32307340	32307024	1.74045	2.74593	0.0138855	H3K27cr_887_IP_unique	12.2622	3.6698
10	32710885	32711620	32711253	1.04357	3.43518	0.0219187	H3K27cr_887_IP_unique	15.5298	7.53391
10	33902091	33902965	33902528	1.08665	3.11441	0.0258751	H3K27cr_887_IP_unique	12.6208	5.94256
10	43164268	43164873	43164571	1.0452	2.63339	0.0436401	H3K27cr_887_IP_unique	8.91351	4.31929
10	48675446	48676119	48675783	1.23968	3.79248	0.00666229	H3K27cr_887_IP_unique	21.2932	9.01695
10	52302114	52302753	52302434	1.23398	3.61681	0.00827042	H3K27cr_887_IP_unique	18.8149	7.99899
10	52669537	52670142	52669840	0.75085	3.30367	0.0485158	H3K27cr_887_IP_unique	12.809	7.61181
10	52747987	52748593	52748290	1.38219	2.58496	0.0305481	H3K27cr_887_IP_unique	9.68706	3.7163
10	57693572	57694305	57693939	0.98892	3.59615	0.0232797	H3K27cr_887_IP_unique	17.0371	8.58421
10	58739764	58740044	58739904	1.0452	2.63339	0.0436401	H3K27cr_887_IP_unique	8.91351	4.31929
10	60469090	60469400	60469245	1.50787	3.30367	0.00601691	H3K27cr_887_IP_unique	16.6517	5.85524
10	61027235	61027711	61027473	1.14568	3.66658	0.0128651	H3K27cr_887_IP_unique	18.8883	8.53705
10	62232681	62233168	62232925	1.79309	2.76958	0.00907898	H3K27cr_887_IP_unique	12.6944	3.66302
10	62270911	62272732	62271822	1.41059	3.69616	0.00399737	H3K27cr_887_IP_unique	21.1334	7.9495
10	62341614	62342215	62341915	1.2425	2.5222	0.0436401	H3K27cr_887_IP_unique	8.83631	3.73459
10	63295188	63295948	63295568	0.86324	2.87744	0.0458221	H3K27cr_887_IP_unique	9.91123	5.44837
10	64432161	64432809	64432485	1.19026	3.16096	0.0184822	H3K27cr_887_IP_unique	13.5113	5.92096
10	64585598	64586124	64585861	1.01399	2.79248	0.0458221	H3K27cr_887_IP_unique	9.84558	4.87528
10	64774521	64775742	64775132	1.03222	3.08995	0.035408	H3K27cr_887_IP_unique	12.1768	5.95394
10	64993793	64994621	64994207	0.80349	3.32732	0.0485158	H3K27cr_887_IP_unique	13.2605	7.59774
10	65076587	65077048	65076818	1.13929	3.13806	0.0258751	H3K27cr_887_IP_unique	13.0657	5.93158
10	68066084	68067000	68066542	1.68602	2.72147	0.0138855	H3K27cr_887_IP_unique	11.8308	3.67683
10	68136655	68137632	68137144	0.91023	3.15871	0.0480537	H3K27cr_887_IP_unique	12.2425	6.51421
10	68342887	68343471	68343179	0.85389	3.13339	0.0480537	H3K27cr_887_IP_unique	11.7969	6.52712
10	70010959	70011817	70011388	1.37225	2.95345	0.0236053	H3K27cr_887_IP_unique	12.4629	4.81429
10	70229106	70229519	70229313	1.31782	2.92899	0.0236053	H3K27cr_887_IP_unique	12.0244	4.8235
10	70267615	70268245	70267930	0.91749	3.03841	0.0472107	H3K27cr_887_IP_unique	11.2914	5.978
10	73453194	73454821	73454008	1.66496	3.08496	0.00739288	H3K27cr_887_IP_unique	15.1101	4.76501
10	74156742	74157210	74156976	0.97588	3.06464	0.035408	H3K27cr_887_IP_unique	11.7337	5.96574
10	74211622	74212344	74211983	1.08665	3.11441	0.0258751	H3K27cr_887_IP_unique	12.6208	5.94256
10	75798176	75798926	75798551	0.9518	3.39395	0.029225	H3K27cr_887_IP_unique	14.6198	7.55825
10	76038850	76039829	76039340	1.34418	3.35368	0.00889456	H3K27cr_887_IP_unique	16.2884	6.41562
10	84105472	84106137	84105805	1.13929	3.13806	0.0258751	H3K27cr_887_IP_unique	13.0657	5.93158
10	86849280	86850001	86849641	1.10078	3.35712	0.0203304	H3K27cr_887_IP_unique	15.0065	6.99697
10	86878751	86879367	86879059	1.23967	3.18316	0.0184822	H3K27cr_887_IP_unique	13.9578	5.91069
10	87594982	87595700	87595341	1.0173	3.20681	0.0258751	H3K27cr_887_IP_unique	13.1361	6.48974
10	88861245	88862008	88861627	0.57902	3.78493	0.0399988	H3K27cr_887_IP_unique	16.8472	11.2779
10	89051724	89052620	89052172	1.68602	2.72147	0.0138855	H3K27cr_887_IP_unique	11.8308	3.67683
10	89136401	89137269	89136835	1.31782	2.92899	0.0236053	H3K27cr_887_IP_unique	12.0244	4.8235
10	89997279	89997713	89997496	1.32118	3.90769	0.0022449	H3K27cr_887_IP_unique	23.7241	9.49456
10	91663060	91663610	91663335	1.5107	2.6427	0.0208282	H3K27cr_887_IP_unique	10.5418	3.69955
10	92509993	92510982	92510488	1.73762	3.40689	0.002639	H3K27cr_887_IP_unique	19.3693	5.80816
10	94465698	94466680	94466189	0.50165	4.13922	0.0405118	H3K27cr_887_IP_unique	20.9671	14.8089
10	95379226	95380069	95379648	0.67131	3.45345	0.0487083	H3K27cr_887_IP_unique	13.824	8.68056
10	96801235	96801761	96801498	0.60845	3.58746	0.0487083	H3K27cr_887_IP_unique	14.8428	9.73538
10	97282105	97282755	97282430	1.42489	2.9771	0.0163422	H3K27cr_887_IP_unique	12.9022	4.80539
10	98386334	98386762	98386548	-0.61119	3.63922	0.0487083	H3K27cr_887_IP_unique	10.0814	15.3996
10	98451047	98451530	98451289	0.87455	3.78112	0.0186544	H3K27cr_887_IP_unique	18.615	10.1531
10	98517430	98518422	98517926	1.374	2.78112	0.0208282	H3K27cr_887_IP_unique	11.0664	4.26967
10	98540093	98540953	98540523	0.72072	3.47564	0.0487083	H3K27cr_887_IP_unique	14.2808	8.66551
10	98734068	98734719	98734394	1.25738	3.31468	0.0129375	H3K27cr_887_IP_unique	15.3841	6.43522
10	98749323	98749794	98749559	0.5986	3.97491	0.0404396	H3K27cr_887_IP_unique	19.3493	12.7782
10	98800804	98802204	98801504	1.25237	3.529	0.00716299	H3K27cr_887_IP_unique	17.817	7.47883
10	98879793	98880240	98880017	0.57902	3.90849	0.0402765	H3K27cr_887_IP_unique	18.3538	12.2863
10	98958098	98959119	98958609	0.80739	4.22766	0.0137193	H3K27cr_887_IP_unique	24.7843	14.1622
10	99096535	99096938	99096737	0.65499	3.60837	0.0487083	H3K27cr_887_IP_unique	15.3043	9.71947
10	99139258	99139719	99139489	0.75962	3.40368	0.0381196	H3K27cr_887_IP_unique	13.7703	8.13346
10	99159731	99160435	99160083	1.62968	2.69616	0.0208282	H3K27cr_887_IP_unique	11.4003	3.68412
10	99192652	99193708	99193180	0.86041	3.53841	0.0304427	H3K27cr_887_IP_unique	15.6557	8.62307
10	99200331	99200756	99200544	0.72848	3.97564	0.0262857	H3K27cr_887_IP_unique	20.2505	12.2219
10	99363020	99364317	99363669	0.95691	3.29248	0.0277233	H3K27cr_887_IP_unique	13.651	7.03244
10	99434603	99435951	99435277	0.87455	3.78112	0.0186544	H3K27cr_887_IP_unique	18.615	10.1531
10	99438164	99438973	99438569	1.5582	3.18969	0.00485158	H3K27cr_887_IP_unique	15.6576	5.31691
10	99477739	99478941	99478340	1.32511	3.08496	0.0163422	H3K27cr_887_IP_unique	13.4312	5.36064
10	99598773	99599931	99599352	-0.42701	4.02083	0.047661	H3K27cr_887_IP_unique	13.9997	18.8218
10	99760414	99762051	99761233	-0.65468	4.39232	0.0239408	H3K27cr_887_IP_unique	16.7371	26.3487
10	99798222	99799163	99798693	1.03222	3.08995	0.035408	H3K27cr_887_IP_unique	12.1768	5.95394
10	99813491	99816011	99814751	1.46842	4.47382	0.00015759	H3K27cr_887_IP_unique	36.9635	13.3578
10	100180876	100181668	100181272	1.21215	3.29436	0.0129375	H3K27cr_887_IP_unique	14.933	6.44546
10	100675377	100677084	100676231	1.01973	3.91645	0.0112653	H3K27cr_887_IP_unique	21.5007	10.6043
10	100804492	100805413	100804953	-0.55164	4.1427	0.0405118	H3K27cr_887_IP_unique	14.5897	21.3849
10	100923592	100924057	100923825	1.08665	3.11441	0.0258751	H3K27cr_887_IP_unique	12.6208	5.94256
10	101166307	101166695	101166501	1.08665	3.11441	0.0258751	H3K27cr_887_IP_unique	12.6208	5.94256
10	101168304	101168990	101168647	0.44472	4.20628	0.0404543	H3K27cr_887_IP_unique	21.5355	15.8227
10	101294058	101294414	101294236	1.47585	2.39068	0.0268555	H3K27cr_887_IP_unique	8.74588	3.14434
10	101329557	101331097	101330327	-0.58788	4.05817	0.0405118	H3K27cr_887_IP_unique	13.5877	20.4228
10	101346083	101347375	101346729	0.68604	3.54373	0.0389667	H3K27cr_887_IP_unique	14.7921	9.19411
10	101362459	101363244	101362852	0.9518	3.39395	0.029225	H3K27cr_887_IP_unique	14.6198	7.55825
10	101380619	101381497	101381058	1.08893	3.87744	0.0103265	H3K27cr_887_IP_unique	21.4352	10.0769
10	101413635	101415001	101414318	1.11787	3.56464	0.0161167	H3K27cr_887_IP_unique	17.4309	8.0317
10	101418350	101418959	101418655	1.38219	2.58496	0.0305481	H3K27cr_887_IP_unique	9.68706	3.7163
10	101435576	101437289	101436433	1.36574	3.57994	0.00490099	H3K27cr_887_IP_unique	19.197	7.44909
10	101443575	101444505	101444040	0.98661	3.67878	0.0174598	H3K27cr_887_IP_unique	18.0269	9.0975
10	101690215	101691141	101690678	0.80349	3.32732	0.0485158	H3K27cr_887_IP_unique	13.2605	7.59774
10	101708989	101709928	101709459	0.90387	3.37242	0.0381196	H3K27cr_887_IP_unique	14.1659	7.57099
10	101801366	101801804	101801585	0.86324	2.87744	0.0458221	H3K27cr_887_IP_unique	9.91123	5.44837
10	101868314	101868736	101868525	1.37452	3.10716	0.0110893	H3K27cr_887_IP_unique	13.875	5.35134
10	101984930	101985692	101985311	0.84924	4.1427	0.0129602	H3K27cr_887_IP_unique	23.7083	13.1599
10	102099305	102100092	102099699	0.60845	3.58746	0.0487083	H3K27cr_887_IP_unique	14.8428	9.73538
10	102196782	102197476	102197129	0.58871	3.5	0.0487083	H3K27cr_887_IP_unique	13.8744	9.22561
10	102210566	102211401	102210984	1.19	3.39721	0.0146125	H3K27cr_887_IP_unique	15.9138	6.97507
10	102254071	102254494	102254283	1.68108	2.48289	0.0174561	H3K27cr_887_IP_unique	10.0104	3.12174
10	102521597	102522529	102522063	0.75085	3.30367	0.0485158	H3K27cr_887_IP_unique	12.809	7.61181
10	102529909	102530857	102530383	1.96668	2.32193	0.0174561	H3K27cr_887_IP_unique	9.8852	2.52903
10	102583630	102584766	102584198	0.55786	3.70893	0.0485699	H3K27cr_887_IP_unique	15.8659	10.7778
10	102876720	102877741	102877231	0.47859	4.07994	0.0405118	H3K27cr_887_IP_unique	19.9626	14.3268
10	102910941	102911913	102911427	0.90387	3.37242	0.0381196	H3K27cr_887_IP_unique	14.1659	7.57099
10	102941658	102942302	102941980	1.62685	3.35712	0.00401127	H3K27cr_887_IP_unique	18.0078	5.83081
10	103057299	103057807	103057553	1.02957	3.61441	0.0232797	H3K27cr_887_IP_unique	17.4989	8.57196
10	103151497	103152543	103152020	1.58816	3.33974	0.00401127	H3K27cr_887_IP_unique	17.5552	5.83874
10	103157182	103157682	103157432	0.8533	3.24593	0.0369644	H3K27cr_887_IP_unique	12.7513	7.05809
10	103179337	103180155	103179746	0.91023	3.15871	0.0480537	H3K27cr_887_IP_unique	12.2425	6.51421
10	103377229	103378336	103377783	0.67131	3.45345	0.0487083	H3K27cr_887_IP_unique	13.824	8.68056
10	103605659	103606262	103605961	1.47585	2.39068	0.0268555	H3K27cr_887_IP_unique	8.74588	3.14434
10	103957466	103958170	103957818	1.17208	3.49292	0.0103147	H3K27cr_887_IP_unique	16.9001	7.49996
10	103960274	103962332	103961303	0.75194	3.92587	0.0262857	H3K27cr_887_IP_unique	19.7235	11.7119
10	104107436	104107930	104107683	0.79622	3.74593	0.0244437	H3K27cr_887_IP_unique	17.6799	10.1811
10	104109433	104110512	104109973	0.48964	4.18097	0.0405118	H3K27cr_887_IP_unique	21.4929	15.3074
10	104133407	104134082	104133745	0.63857	3.87493	0.0402765	H3K27cr_887_IP_unique	18.3056	11.7587
10	104148646	104151035	104149841	1.31517	3.45345	0.0103147	H3K27cr_887_IP_unique	17.28	6.94445
10	104241273	104241703	104241488	1.16707	3.01395	0.0236053	H3K27cr_887_IP_unique	12.1046	5.3905
10	104357441	104358503	104357972	1.35119	3.92118	0.0022449	H3K27cr_887_IP_unique	24.1973	9.48455
10	104419465	104420320	104419893	0.5986	3.97491	0.0404396	H3K27cr_887_IP_unique	19.3493	12.7782
10	104566378	104567068	104566723	0.62706	3.66993	0.0395755	H3K27cr_887_IP_unique	15.8176	10.2418
10	104760357	104761926	104761142	0.76865	3.49718	0.0389667	H3K27cr_887_IP_unique	14.7383	8.65092
10	105602255	105603040	105602648	0.70022	3.62869	0.0395755	H3K27cr_887_IP_unique	15.7666	9.70404
10	105854795	105855096	105854946	0.86462	3.62396	0.0232797	H3K27cr_887_IP_unique	16.6364	9.13659
10	105860161	105860764	105860463	1.44773	2.61441	0.0305481	H3K27cr_887_IP_unique	10.114	3.70775
10	106033918	106034286	106034102	0.86462	3.62396	0.0232797	H3K27cr_887_IP_unique	16.6364	9.13659
10	106207185	106208332	106207759	0.59892	3.85712	0.0402765	H3K27cr_887_IP_unique	17.8343	11.7751
10	106250411	106251414	106250913	0.75104	4.99718	0.00710869	H3K27cr_887_IP_unique	41.4327	24.6182
10	106427276	106427619	106427448	0.656	3.35712	0.0485158	H3K27cr_887_IP_unique	12.8627	8.16313
10	107348190	107348898	107348544	1.13929	3.13806	0.0258751	H3K27cr_887_IP_unique	13.0657	5.93158
10	107403220	107404469	107403845	0.98892	3.59615	0.0232797	H3K27cr_887_IP_unique	17.0371	8.58421
10	107648717	107649493	107649105	0.53529	3.62869	0.0487083	H3K27cr_887_IP_unique	14.8907	10.2749
10	107798227	107799706	107798967	0.88004	3.85368	0.0197143	H3K27cr_887_IP_unique	19.6125	10.6565
10	108232659	108233098	108232879	0.63811	3.5222	0.0487083	H3K27cr_887_IP_unique	14.3329	9.20961
10	108628617	108629692	108629155	0.88576	3.92275	0.0150204	H3K27cr_887_IP_unique	20.615	11.1569
10	108936454	108937317	108936886	1.13036	4.32193	0.00326724	H3K27cr_887_IP_unique	29.5914	13.5174
10	109006701	109007138	109006920	1.32511	3.08496	0.0163422	H3K27cr_887_IP_unique	13.4312	5.36064
10	109212707	109213447	109213077	0.73258	3.56464	0.0389667	H3K27cr_887_IP_unique	15.2521	9.17908
10	109478406	109479412	109478909	1.26148	2.90368	0.0236053	H3K27cr_887_IP_unique	11.5869	4.83306
10	109484529	109485676	109485103	0.67725	3.89232	0.0328572	H3K27cr_887_IP_unique	18.7777	11.7427
10	109500449	109501091	109500770	0.77781	3.58496	0.0304427	H3K27cr_887_IP_unique	15.7128	9.16451
10	109788205	109790060	109789133	1.31517	3.45345	0.0103147	H3K27cr_887_IP_unique	17.28	6.94445
10	109879884	109880623	109880254	0.85389	3.13339	0.0480537	H3K27cr_887_IP_unique	11.7969	6.52712
10	109926690	109928393	109927542	0.75962	3.40368	0.0381196	H3K27cr_887_IP_unique	13.7703	8.13346
10	110026471	110027408	110026940	2.04467	3.08245	0.00142694	H3K27cr_887_IP_unique	17.2054	4.17021
10	110093524	110094538	110094031	0.72072	3.47564	0.0487083	H3K27cr_887_IP_unique	14.2808	8.66551
10	110095032	110095595	110095314	0.80349	3.32732	0.0485158	H3K27cr_887_IP_unique	13.2605	7.59774
10	110232312	110233367	110232840	1.23967	3.18316	0.0184822	H3K27cr_887_IP_unique	13.9578	5.91069
10	110244733	110245475	110245104	1.3935	3.48864	0.00716299	H3K27cr_887_IP_unique	18.194	6.92536
10	110251180	110253009	110252095	1.93857	3.49718	0.000701733	H3K27cr_887_IP_unique	22.1075	5.76728
10	110260475	110261339	110260907	0.98593	3.90126	0.0150204	H3K27cr_887_IP_unique	21.0278	10.6169
10	110298842	110299736	110299289	1.07723	3.54638	0.0161167	H3K27cr_887_IP_unique	16.9709	8.04318
10	110542472	110544413	110543443	0.7414	4.03908	0.0270079	H3K27cr_887_IP_unique	21.2557	12.7142
10	110546772	110547723	110547248	1.42245	3.12869	0.0110893	H3K27cr_887_IP_unique	14.3196	5.34234
10	110588193	110589626	110588910	1.16561	3.27345	0.0184822	H3K27cr_887_IP_unique	14.4826	6.45601
10	110634535	110635221	110634878	1.60102	3.20893	0.00485158	H3K27cr_887_IP_unique	16.105	5.30891
10	110793754	110794392	110794073	0.85695	3.44741	0.029225	H3K27cr_887_IP_unique	14.6811	8.10569
10	110926313	110927945	110927129	1.14568	3.66658	0.0128651	H3K27cr_887_IP_unique	18.8883	8.53705
10	110940131	110940714	110940423	1.06828	3.22972	0.0184822	H3K27cr_887_IP_unique	13.5842	6.47813
10	111198248	111198873	111198561	0.67725	3.89232	0.0328572	H3K27cr_887_IP_unique	18.7777	11.7427
10	111291364	111291899	111291632	1.07953	2.82193	0.0458221	H3K27cr_887_IP_unique	10.2795	4.86407
10	111401083	111402381	111401732	1.0253	3.69616	0.0174598	H3K27cr_887_IP_unique	18.4917	9.08514
10	111443533	111444332	111443933	1.05424	3.33621	0.0203304	H3K27cr_887_IP_unique	14.5539	7.00842
10	111446958	111447563	111447261	0.60845	3.58746	0.0487083	H3K27cr_887_IP_unique	14.8428	9.73538
10	111509517	111511424	111510471	0.78702	3.6677	0.0314276	H3K27cr_887_IP_unique	16.6934	9.67448
10	111659720	111660268	111659994	1.2215	3.03841	0.0163422	H3K27cr_887_IP_unique	12.546	5.3802
10	112077474	112078812	112078143	0.65499	3.60837	0.0487083	H3K27cr_887_IP_unique	15.3043	9.71947
10	112090122	112090704	112090413	0.75962	3.40368	0.0381196	H3K27cr_887_IP_unique	13.7703	8.13346
10	112163701	112164438	112164070	0.60185	3.72869	0.0485699	H3K27cr_887_IP_unique	16.3318	10.7612
10	112282114	112283208	112282661	0.5362	3.76569	0.0485699	H3K27cr_887_IP_unique	16.3792	11.2948
10	112434731	112435365	112435048	0.55786	3.70893	0.0485699	H3K27cr_887_IP_unique	15.8659	10.7778
10	112648838	112649874	112649356	0.94924	3.81468	0.0139908	H3K27cr_887_IP_unique	19.5527	10.1265
10	112662258	112662733	112662496	0.98892	3.59615	0.0232797	H3K27cr_887_IP_unique	17.0371	8.58421
10	112691192	112692471	112691832	1.34418	3.35368	0.00889456	H3K27cr_887_IP_unique	16.2884	6.41562
10	112766746	112767447	112767097	0.72702	3.78493	0.0322212	H3K27cr_887_IP_unique	17.7339	10.714
10	112880099	112881218	112880659	0.51657	3.82012	0.0483319	H3K27cr_887_IP_unique	16.8936	11.8092
10	112931440	112931992	112931716	0.94872	3.48864	0.0219187	H3K27cr_887_IP_unique	15.5949	8.07959
10	113093089	113094037	113093563	0.73258	3.56464	0.0389667	H3K27cr_887_IP_unique	15.2521	9.17908
10	113269507	113270418	113269963	0.36521	4.029	0.047661	H3K27cr_887_IP_unique	18.5276	14.384
10	113318553	113319172	113318863	0.60845	3.58746	0.0487083	H3K27cr_887_IP_unique	14.8428	9.73538
10	113648328	113648927	113648628	0.78702	3.6677	0.0314276	H3K27cr_887_IP_unique	16.6934	9.67448
10	113687111	113687907	113687509	1.7617	3.28112	0.00200564	H3K27cr_887_IP_unique	17.9011	5.27902
10	113712014	113714258	113713136	0.51657	3.82012	0.0483319	H3K27cr_887_IP_unique	16.8936	11.8092
10	113729060	113730169	113729615	0.99271	3.5084	0.0219187	H3K27cr_887_IP_unique	16.0528	8.06711
10	113826271	113826973	113826622	0.63857	3.87493	0.0402765	H3K27cr_887_IP_unique	18.3056	11.7587
10	113871654	113872207	113871931	1.43238	2.80735	0.0208282	H3K27cr_887_IP_unique	11.4999	4.26091
10	114023120	114024187	114023654	0.9044	3.55817	0.0304427	H3K27cr_887_IP_unique	16.1155	8.60975
10	114121740	114123099	114122420	0.656	3.35712	0.0485158	H3K27cr_887_IP_unique	12.8627	8.16313
10	114270377	114271577	114270977	0.63811	3.5222	0.0487083	H3K27cr_887_IP_unique	14.3329	9.20961
10	114360219	114362421	114361320	1.13607	3.74593	0.0093272	H3K27cr_887_IP_unique	19.8898	9.04984
10	114375049	114375745	114375397	0.79887	3.22147	0.0480537	H3K27cr_887_IP_unique	12.3027	7.07161
10	114467252	114467847	114467550	1.2215	3.03841	0.0163422	H3K27cr_887_IP_unique	12.546	5.3802
10	114487977	114488842	114488410	0.98892	3.59615	0.0232797	H3K27cr_887_IP_unique	17.0371	8.58421
10	114569982	114570367	114570175	1.5582	3.18969	0.00485158	H3K27cr_887_IP_unique	15.6576	5.31691
10	114570906	114572217	114571562	0.58183	3.6496	0.0487083	H3K27cr_887_IP_unique	15.3538	10.2581
10	114669901	114671658	114670780	1.1079	3.6496	0.0174598	H3K27cr_887_IP_unique	18.4245	8.54839
10	114691705	114692529	114692117	1.05424	3.33621	0.0203304	H3K27cr_887_IP_unique	14.5539	7.00842
10	114700339	114701324	114700832	1.08259	4.01118	0.00832654	H3K27cr_887_IP_unique	23.4657	11.08
10	114769452	114770999	114770226	0.90349	3.46832	0.029225	H3K27cr_887_IP_unique	15.1376	8.09244
10	114839974	114840478	114840226	0.90387	3.37242	0.0381196	H3K27cr_887_IP_unique	14.1659	7.57099
10	114863185	114864454	114863820	1.84124	3.45345	0.00110272	H3K27cr_887_IP_unique	20.736	5.78704
10	114946977	114947465	114947221	1.58816	3.33974	0.00401127	H3K27cr_887_IP_unique	17.5552	5.83874
10	114967176	114967874	114967525	0.63811	3.5222	0.0487083	H3K27cr_887_IP_unique	14.3329	9.20961
10	114998610	114999189	114998900	0.49221	3.74593	0.0485699	H3K27cr_887_IP_unique	15.9119	11.3123
10	115011339	115012547	115011943	0.79887	3.22147	0.0480537	H3K27cr_887_IP_unique	12.3027	7.07161
10	115043489	115044836	115044163	1.00632	3.31468	0.0277233	H3K27cr_887_IP_unique	14.1021	7.02024
10	115045109	115046133	115045621	1.1079	3.6496	0.0174598	H3K27cr_887_IP_unique	18.4245	8.54839
10	115085489	115086086	115085788	1.11768	3.25191	0.0184822	H3K27cr_887_IP_unique	14.033	6.46689
10	115149475	115150789	115150132	1.37452	3.10716	0.0110893	H3K27cr_887_IP_unique	13.875	5.35134
10	115238288	115239275	115238782	1.19621	3.59984	0.0116399	H3K27cr_887_IP_unique	18.3529	8.00962
10	115247266	115248490	115247878	1.3935	3.48864	0.00716299	H3K27cr_887_IP_unique	18.194	6.92536
10	115263540	115264816	115264178	0.57902	3.90849	0.0402765	H3K27cr_887_IP_unique	18.3538	12.2863
10	115299607	115300700	115300154	1.54264	3.44285	0.002639	H3K27cr_887_IP_unique	18.5606	6.37103
10	115397804	115399154	115398479	2.50689	2.56464	0.000915527	H3K27cr_887_IP_unique	14.1045	2.48147
10	115415473	115416472	115415973	1.25738	3.31468	0.0129375	H3K27cr_887_IP_unique	15.3841	6.43522
10	115467753	115468186	115467970	0.90349	3.46832	0.029225	H3K27cr_887_IP_unique	15.1376	8.09244
10	115469181	115470302	115469742	2.04467	3.08245	0.00142694	H3K27cr_887_IP_unique	17.2054	4.17021
10	115495231	115495576	115495404	1.57129	2.66993	0.0208282	H3K27cr_887_IP_unique	10.9706	3.69168
10	115570429	115572558	115571494	0.93434	4.38078	0.00653448	H3K27cr_887_IP_unique	28.799	15.07
10	115575489	115576230	115575860	0.5362	3.76569	0.0485699	H3K27cr_887_IP_unique	16.3792	11.2948
10	115684921	115685483	115685202	0.72702	3.78493	0.0322212	H3K27cr_887_IP_unique	17.7339	10.714
10	115762235	115763455	115762845	0.72702	3.78493	0.0322212	H3K27cr_887_IP_unique	17.7339	10.714
10	115886740	115887620	115887180	1.11768	3.25191	0.0184822	H3K27cr_887_IP_unique	14.033	6.46689
10	115919259	115920422	115919841	0.86462	3.62396	0.0232797	H3K27cr_887_IP_unique	16.6364	9.13659
10	116062889	116064384	116063637	0.90632	3.6427	0.0232797	H3K27cr_887_IP_unique	17.0993	9.12321
10	116313787	116315996	116314892	2.35534	3.0222	0.000872016	H3K27cr_887_IP_unique	18.3775	3.59135
10	116318380	116319440	116318910	0.67725	3.89232	0.0328572	H3K27cr_887_IP_unique	18.7777	11.7427
10	116365516	116366163	116365840	1.32883	3.56335	0.00490099	H3K27cr_887_IP_unique	18.7364	7.45876
10	116395510	116396472	116395991	0.92878	2.90689	0.0458221	H3K27cr_887_IP_unique	10.348	5.43583
10	116418987	116420781	116419884	1.43711	3.612	0.00330817	H3K27cr_887_IP_unique	20.12	7.43043
10	116503200	116504696	116503948	0.60845	3.58746	0.0487083	H3K27cr_887_IP_unique	14.8428	9.73538
10	116536573	116539262	116537918	0.85695	3.44741	0.029225	H3K27cr_887_IP_unique	14.6811	8.10569
10	116587009	116587519	116587264	0.94872	3.48864	0.0219187	H3K27cr_887_IP_unique	15.5949	8.07959
10	116639189	116639598	116639394	1.1079	3.6496	0.0174598	H3K27cr_887_IP_unique	18.4245	8.54839
10	116822267	116824972	116823620	0.94771	3.73989	0.0186544	H3K27cr_887_IP_unique	18.5551	9.62
10	116920580	116922629	116921605	0.60309	4.1848	0.0340668	H3K27cr_887_IP_unique	22.4142	14.7563
10	116950610	116951416	116951013	0.99175	2.93518	0.0333252	H3K27cr_887_IP_unique	10.7858	5.42381
10	116970070	116970716	116970393	1.79948	3.29809	0.00200564	H3K27cr_887_IP_unique	18.3516	5.27201
10	117030993	117032125	117031559	0.80349	3.32732	0.0485158	H3K27cr_887_IP_unique	13.2605	7.59774
10	117033620	117035155	117034388	1.23282	3.41645	0.0146125	H3K27cr_887_IP_unique	16.3685	6.96458
10	117087212	117088130	117087671	0.78802	3.94209	0.0262857	H3K27cr_887_IP_unique	20.1974	11.6971
10	117105014	117105848	117105431	0.97588	3.06464	0.035408	H3K27cr_887_IP_unique	11.7337	5.96574
10	117144317	117144799	117144558	0.61771	3.92587	0.0328572	H3K27cr_887_IP_unique	18.827	12.2696
10	117145151	117145607	117145379	1.17135	3.76178	0.0093272	H3K27cr_887_IP_unique	20.3571	9.03863
10	117287007	117287516	117287262	1.10078	3.35712	0.0203304	H3K27cr_887_IP_unique	15.0065	6.99697
10	117337564	117337895	117337730	1.02957	3.61441	0.0232797	H3K27cr_887_IP_unique	17.4989	8.57196
10	117346883	117348350	117347617	1.08756	3.45495	0.0219187	H3K27cr_887_IP_unique	15.9859	7.52227
10	117373006	117373409	117373208	0.91023	3.15871	0.0480537	H3K27cr_887_IP_unique	12.2425	6.51421
10	117381320	117382729	117382025	0.81518	3.51809	0.0389667	H3K27cr_887_IP_unique	15.1966	8.63678
10	117473098	117475481	117474290	0.70022	3.62869	0.0395755	H3K27cr_887_IP_unique	15.7666	9.70404
10	117593477	117594377	117593927	0.67105	3.68969	0.0395755	H3K27cr_887_IP_unique	16.2821	10.226
10	117656197	117658628	117657413	1.32229	3.74593	0.00399737	H3K27cr_887_IP_unique	21.2158	8.48423
10	117797849	117798659	117798254	0.49221	3.74593	0.0485699	H3K27cr_887_IP_unique	15.9119	11.3123
10	117865858	117866269	117866064	0.80349	3.32732	0.0485158	H3K27cr_887_IP_unique	13.2605	7.59774
10	117900201	117901556	117900879	0.70022	3.62869	0.0395755	H3K27cr_887_IP_unique	15.7666	9.70404
10	117932742	117934336	117933539	0.88576	3.92275	0.0150204	H3K27cr_887_IP_unique	20.615	11.1569
10	117994531	117996270	117995401	0.90632	3.6427	0.0232797	H3K27cr_887_IP_unique	17.0993	9.12321
10	118005987	118006417	118006202	0.98548	3.75686	0.0186544	H3K27cr_887_IP_unique	19.0221	9.60724
10	118134628	118136986	118135807	1.06308	3.71313	0.0128651	H3K27cr_887_IP_unique	18.9572	9.07309
10	118150409	118151544	118150977	0.87455	3.78112	0.0186544	H3K27cr_887_IP_unique	18.615	10.1531
10	118273173	118273896	118273535	0.4142	4.5084	0.0398489	H3K27cr_887_IP_unique	26.2729	19.7161
10	118313811	118314211	118314011	1.52527	3.0222	0.0110893	H3K27cr_887_IP_unique	13.7831	4.78847
10	118323413	118323795	118323604	0.80535	3.82012	0.0254378	H3K27cr_887_IP_unique	18.6719	10.6845
10	118475314	118476047	118475681	1.18259	3.68316	0.0128651	H3K27cr_887_IP_unique	19.3526	8.52598
10	118491354	118492332	118491843	0.58183	3.6496	0.0487083	H3K27cr_887_IP_unique	15.3538	10.2581
10	118536745	118537634	118537190	1.56968	3.76764	0.00183674	H3K27cr_887_IP_unique	23.4656	7.90518
10	118554287	118555633	118554960	1.25942	3.87994	0.00538776	H3K27cr_887_IP_unique	22.7794	9.51519
10	118698604	118699416	118699010	0.656	3.35712	0.0485158	H3K27cr_887_IP_unique	12.8627	8.16313
10	118779498	118780212	118779855	1.25738	3.31468	0.0129375	H3K27cr_887_IP_unique	15.3841	6.43522
10	119031755	119032948	119032352	0.9518	3.39395	0.029225	H3K27cr_887_IP_unique	14.6198	7.55825
10	119033311	119033822	119033567	0.90349	3.46832	0.029225	H3K27cr_887_IP_unique	15.1376	8.09244
10	119174329	119175284	119174807	1.37936	3.24593	0.0129375	H3K27cr_887_IP_unique	15.3016	5.88175
10	119856216	119857784	119857000	0.85784	3.97345	0.0206531	H3K27cr_887_IP_unique	21.1469	11.6684
10	119858084	119858587	119858336	1.53956	3.55426	0.00330817	H3K27cr_887_IP_unique	20.0293	6.8899
10	119861710	119862790	119862250	0.57902	3.78493	0.0399988	H3K27cr_887_IP_unique	16.8472	11.2779
10	119899873	119900458	119900166	1.19621	3.59984	0.0116399	H3K27cr_887_IP_unique	18.3529	8.00962
10	119940527	119942338	119941433	1.41059	3.69616	0.00399737	H3K27cr_887_IP_unique	21.1334	7.9495
10	120017372	120018199	120017786	1.68337	3.24593	0.00313926	H3K27cr_887_IP_unique	17.0018	5.29357
10	120067421	120069057	120068239	0.68383	4.17215	0.0222175	H3K27cr_887_IP_unique	22.849	14.2238
10	120265784	120267925	120266855	1.30697	3.6496	0.0057893	H3K27cr_887_IP_unique	19.7406	7.9785
10	120532632	120534610	120533621	1.51139	3.83089	0.00122449	H3K27cr_887_IP_unique	24.027	8.42803
10	120573722	120574948	120574335	0.63811	3.5222	0.0487083	H3K27cr_887_IP_unique	14.3329	9.20961
10	120719863	120721235	120720549	0.68637	3.76666	0.0399988	H3K27cr_887_IP_unique	17.2659	10.7293
10	120731910	120732371	120732141	0.80902	3.42587	0.0381196	H3K27cr_887_IP_unique	14.2253	8.11935
10	120749139	120750543	120749841	1.70895	3.10473	0.00485158	H3K27cr_887_IP_unique	15.5539	4.75765
10	120760284	120760970	120760627	0.75962	3.40368	0.0381196	H3K27cr_887_IP_unique	13.7703	8.13346
10	120813246	120813812	120813529	0.72072	3.47564	0.0487083	H3K27cr_887_IP_unique	14.2808	8.66551
10	120842320	120843406	120842863	0.80535	3.82012	0.0254378	H3K27cr_887_IP_unique	18.6719	10.6845
10	121487097	121487644	121487371	0.79887	3.22147	0.0480537	H3K27cr_887_IP_unique	12.3027	7.07161
10	121538457	121538745	121538601	0.79887	3.22147	0.0480537	H3K27cr_887_IP_unique	12.3027	7.07161
10	121796722	121797219	121796971	1.42335	3.26569	0.00889456	H3K27cr_887_IP_unique	15.751	5.87266
10	122064339	122065644	122064992	0.46766	3.97126	0.048022	H3K27cr_887_IP_unique	18.4441	13.3376
10	122147626	122148004	122147815	0.74253	3.19616	0.0480537	H3K27cr_887_IP_unique	11.855	7.08562
10	122404179	122405448	122404814	1.54852	3.32193	0.00601691	H3K27cr_887_IP_unique	17.1031	5.84688
10	122407323	122409508	122408416	0.66849	4.11441	0.0276217	H3K27cr_887_IP_unique	21.8362	13.7386
10	122706085	122707053	122706569	0.99834	3.41486	0.029225	H3K27cr_887_IP_unique	15.0744	7.5459
10	122843176	122844495	122843836	0.98719	3.96832	0.0112653	H3K27cr_887_IP_unique	22.0379	11.1172
10	122872825	122875188	122874007	1.1079	3.6496	0.0174598	H3K27cr_887_IP_unique	18.4245	8.54839
10	122933312	122934787	122934050	1.27089	3.63339	0.00827042	H3K27cr_887_IP_unique	19.2774	7.98862
10	122950693	122952567	122951630	1.66496	3.08496	0.00739288	H3K27cr_887_IP_unique	15.1101	4.76501
10	122956998	122958168	122957583	0.70022	3.62869	0.0395755	H3K27cr_887_IP_unique	15.7666	9.70404
10	122983119	122985828	122984474	0.60845	3.58746	0.0487083	H3K27cr_887_IP_unique	14.8428	9.73538
10	123049092	123050466	123049779	1.38783	3.77537	0.00272548	H3K27cr_887_IP_unique	22.1508	8.46471
10	123051604	123052024	123051814	1.42489	2.9771	0.0163422	H3K27cr_887_IP_unique	12.9022	4.80539
10	123110337	123111808	123111073	0.66137	3.82193	0.0322212	H3K27cr_887_IP_unique	17.7853	11.2453
10	123178935	123180544	123179740	1.29106	3.54638	0.00716299	H3K27cr_887_IP_unique	18.2764	7.46867
10	123403509	123404790	123404150	0.94722	3.57741	0.0232797	H3K27cr_887_IP_unique	16.5759	8.5968
10	123542752	123545183	123543968	1.66496	3.08496	0.00739288	H3K27cr_887_IP_unique	15.1101	4.76501
10	123610575	123611948	123611262	0.67131	3.45345	0.0487083	H3K27cr_887_IP_unique	13.824	8.68056
10	123810219	123811166	123810693	1.32229	3.74593	0.00399737	H3K27cr_887_IP_unique	21.2158	8.48423
10	123956245	123958378	123957312	1.56968	3.76764	0.00183674	H3K27cr_887_IP_unique	23.4656	7.90518
10	124721235	124722061	124721648	0.73258	3.56464	0.0389667	H3K27cr_887_IP_unique	15.2521	9.17908
10	124946527	124947770	124947149	1.44369	3.71103	0.00272548	H3K27cr_887_IP_unique	21.5988	7.94025
10	124949824	124950132	124949978	0.82873	3.68643	0.0314276	H3K27cr_887_IP_unique	17.1578	9.66031
10	124961439	124962918	124962179	1.61974	3.06464	0.00739288	H3K27cr_887_IP_unique	14.6671	4.77259
10	125307787	125308284	125308036	1.31782	2.92899	0.0236053	H3K27cr_887_IP_unique	12.0244	4.8235
10	125311358	125312987	125312173	0.94771	3.73989	0.0186544	H3K27cr_887_IP_unique	18.5551	9.62
10	125321580	125322114	125321847	0.90902	3.72251	0.0244437	H3K27cr_887_IP_unique	18.0887	9.63309
10	125363423	125363827	125363625	0.64467	3.74793	0.0399988	H3K27cr_887_IP_unique	16.7985	10.745
10	125385614	125386402	125386008	1.25237	3.529	0.00716299	H3K27cr_887_IP_unique	17.817	7.47883
10	125437404	125437697	125437551	0.51657	3.82012	0.0483319	H3K27cr_887_IP_unique	16.8936	11.8092
10	125611978	125612766	125612372	1.33414	3.22561	0.0129375	H3K27cr_887_IP_unique	14.8529	5.8911
10	125627255	125629193	125628224	2.02322	3.24593	0.00126672	H3K27cr_887_IP_unique	19.127	4.7054
10	125763907	125764558	125764233	0.99175	2.93518	0.0333252	H3K27cr_887_IP_unique	10.7858	5.42381
10	125877838	125878235	125878037	0.97588	3.06464	0.035408	H3K27cr_887_IP_unique	11.7337	5.96574
10	125883662	125884845	125884254	0.67159	4.00771	0.0333627	H3K27cr_887_IP_unique	20.3013	12.7455
10	126012226	126013011	126012619	0.90387	3.37242	0.0381196	H3K27cr_887_IP_unique	14.1659	7.57099
10	126021628	126022993	126022311	1.37936	3.24593	0.0129375	H3K27cr_887_IP_unique	15.3016	5.88175
10	126051742	126053116	126052429	1.23282	3.41645	0.0146125	H3K27cr_887_IP_unique	16.3685	6.96458
10	126195797	126196117	126195957	0.45703	3.85368	0.0483319	H3K27cr_887_IP_unique	16.938	12.3391
10	126399304	126400538	126399921	1.69617	2.92587	0.00583649	H3K27cr_887_IP_unique	13.6797	4.22159
10	126446620	126447730	126447175	1.38589	3.37242	0.00601691	H3K27cr_887_IP_unique	16.7415	6.40622
10	126691946	126692280	126692113	0.85389	3.13339	0.0480537	H3K27cr_887_IP_unique	11.7969	6.52712
10	126790381	126791893	126791137	0.98548	3.75686	0.0186544	H3K27cr_887_IP_unique	19.0221	9.60724
10	127116549	127117545	127117047	1.26148	2.90368	0.0236053	H3K27cr_887_IP_unique	11.5869	4.83306
10	127286299	127286909	127286604	0.96466	3.18316	0.0369644	H3K27cr_887_IP_unique	12.6889	6.50176
10	127371161	127372054	127371608	1.19026	3.16096	0.0184822	H3K27cr_887_IP_unique	13.5113	5.92096
10	127504123	127504651	127504387	0.81518	3.51809	0.0389667	H3K27cr_887_IP_unique	15.1966	8.63678
10	127589687	127592987	127591337	0.68637	3.76666	0.0399988	H3K27cr_887_IP_unique	17.2659	10.7293
10	127664540	127665557	127665049	1.0173	3.20681	0.0258751	H3K27cr_887_IP_unique	13.1361	6.48974
10	127726475	127727614	127727045	1.7441	2.94741	0.00583649	H3K27cr_887_IP_unique	14.118	4.21449
10	127727919	127729356	127728638	1.31517	3.45345	0.0103147	H3K27cr_887_IP_unique	17.28	6.94445
10	127892790	127894983	127893887	1.29106	3.54638	0.00716299	H3K27cr_887_IP_unique	18.2764	7.46867
10	128390125	128390613	128390369	0.60845	3.58746	0.0487083	H3K27cr_887_IP_unique	14.8428	9.73538
10	128394486	128396066	128395276	0.53529	3.62869	0.0487083	H3K27cr_887_IP_unique	14.8907	10.2749
10	128635835	128637630	128636733	1.59969	3.78112	0.00122449	H3K27cr_887_IP_unique	23.9336	7.89684
10	128826332	128827437	128826885	0.73258	3.56464	0.0389667	H3K27cr_887_IP_unique	15.2521	9.17908
10	129097656	129098037	129097847	-0.70894	3.54638	0.0389667	H3K27cr_887_IP_unique	9.13818	14.9373
10	129245723	129246604	129246164	0.94722	3.57741	0.0232797	H3K27cr_887_IP_unique	16.5759	8.5968
10	129303687	129304167	129303927	0.72702	3.78493	0.0322212	H3K27cr_887_IP_unique	17.7339	10.714
10	129356103	129356462	129356283	1.7441	2.94741	0.00583649	H3K27cr_887_IP_unique	14.118	4.21449
10	129370344	129370914	129370629	1.11073	2.98864	0.0236053	H3K27cr_887_IP_unique	11.6641	5.40118
10	129504982	129505547	129505265	1.1425	2.85022	0.0333252	H3K27cr_887_IP_unique	10.7143	4.85331
11	11952862	11953836	11953349	1.3134	2.7539	0.0208282	H3K27cr_887_IP_unique	10.6339	4.27877
11	12025693	12026418	12026056	0.75085	3.30367	0.0485158	H3K27cr_887_IP_unique	12.809	7.61181
11	12079761	12080377	12080069	1.61554	2.45345	0.0174561	H3K27cr_887_IP_unique	9.58792	3.12894
11	13494766	13495348	13495057	1.68108	2.48289	0.0174561	H3K27cr_887_IP_unique	10.0104	3.12174
11	13708463	13709485	13708974	1.21215	3.29436	0.0129375	H3K27cr_887_IP_unique	14.933	6.44546
11	15260926	15261465	15261196	1.62968	2.69616	0.0208282	H3K27cr_887_IP_unique	11.4003	3.68412
11	18534551	18534986	18534769	1.38219	2.58496	0.0305481	H3K27cr_887_IP_unique	9.68706	3.7163
11	25602755	25603563	25603159	1.83587	2.98864	0.00369644	H3K27cr_887_IP_unique	14.9967	4.20092
11	25901589	25902131	25901860	0.65549	3.94285	0.0328572	H3K27cr_887_IP_unique	19.3009	12.2533
11	28121314	28122700	28122007	1.38589	3.37242	0.00601691	H3K27cr_887_IP_unique	16.7415	6.40622
11	28286575	28287125	28286850	1.37679	3.68097	0.00399737	H3K27cr_887_IP_unique	20.6686	7.95895
11	28419061	28419595	28419328	0.99175	2.93518	0.0333252	H3K27cr_887_IP_unique	10.7858	5.42381
11	28687923	28688666	28688295	0.5362	3.76569	0.0485699	H3K27cr_887_IP_unique	16.3792	11.2948
11	29110428	29111583	29111006	0.9044	3.55817	0.0304427	H3K27cr_887_IP_unique	16.1155	8.60975
11	30633287	30633652	30633470	1.31386	2.55426	0.0436401	H3K27cr_887_IP_unique	9.26116	3.72523
11	31557521	31557973	31557747	1.62968	2.69616	0.0208282	H3K27cr_887_IP_unique	11.4003	3.68412
11	32800008	32800557	32800283	1.37452	3.10716	0.0110893	H3K27cr_887_IP_unique	13.875	5.35134
11	34026221	34027098	34026660	1.72301	3.26374	0.00313926	H3K27cr_887_IP_unique	17.4511	5.2862
11	34102264	34103152	34102708	1.0452	2.63339	0.0436401	H3K27cr_887_IP_unique	8.91351	4.31929
11	34419223	34419863	34419543	0.74253	3.19616	0.0480537	H3K27cr_887_IP_unique	11.855	7.08562
11	37347905	37349144	37348525	1.34925	4.36735	0.000723093	H3K27cr_887_IP_unique	32.9448	12.9307
11	45004176	45004741	45004459	0.8569	3.01118	0.0472107	H3K27cr_887_IP_unique	10.8501	5.99074
11	57682247	57682913	57682580	1.48872	2.83267	0.0138855	H3K27cr_887_IP_unique	11.9342	4.25248
11	59341392	59343120	59342256	1.51421	3.16993	0.00739288	H3K27cr_887_IP_unique	15.2109	5.32513
11	60896305	60897709	60897007	1.16707	3.01395	0.0236053	H3K27cr_887_IP_unique	12.1046	5.3905
11	74116666	74117054	74116860	2.9168	1.85022	0.00268555	H3K27cr_887_IP_unique	9.9082	1.31205
11	82416396	82416906	82416651	0.38374	4.13339	0.0472638	H3K27cr_887_IP_unique	20.0463	15.3644
11	91146962	91147245	91147104	1.47586	3	0.0163422	H3K27cr_887_IP_unique	13.3423	4.79679
11	93710476	93710841	93710659	1.91937	2.58995	0.00694275	H3K27cr_887_IP_unique	11.7098	3.09571
11	102828627	102829128	102828878	1.58816	3.33974	0.00401127	H3K27cr_887_IP_unique	17.5552	5.83874
11	103233260	103233800	103233530	1.07723	3.54638	0.0161167	H3K27cr_887_IP_unique	16.9709	8.04318
11	106637974	106638619	106638297	1.17208	3.49292	0.0103147	H3K27cr_887_IP_unique	16.9001	7.49996
11	108188964	108189490	108189227	2.22129	2.72561	0.00259399	H3K27cr_887_IP_unique	14.2832	3.06303
11	110890254	110890871	110890563	1.5757	4.09615	0.000385471	H3K27cr_887_IP_unique	29.5277	9.90596
11	120152611	120152892	120152752	0.92878	2.90689	0.0458221	H3K27cr_887_IP_unique	10.348	5.43583
11	120165619	120166025	120165822	1.5107	2.6427	0.0208282	H3K27cr_887_IP_unique	10.5418	3.69955
11	124598672	124598969	124598821	0.91612	3.86989	0.0197143	H3K27cr_887_IP_unique	20.0836	10.643
11	125130380	125130728	125130554	0.46637	4.12337	0.0472638	H3K27cr_887_IP_unique	20.4858	14.8273
11	125336301	125337144	125336723	1.25738	3.31468	0.0129375	H3K27cr_887_IP_unique	15.3841	6.43522
11	129201183	129202461	129201822	1.54264	3.44285	0.002639	H3K27cr_887_IP_unique	18.5606	6.37103
11	134827506	134828075	134827791	0.83711	4.76666	0.00545129	H3K27cr_887_IP_unique	36.3837	20.3662
12	283156	283478	283317	0.92878	2.90689	0.0458221	H3K27cr_887_IP_unique	10.348	5.43583
12	487657	488428	488043	2.26935	2.08496	0.0134277	H3K27cr_887_IP_unique	9.31551	1.93226
12	1079756	1080444	1080100	2.02965	2.35022	0.0174561	H3K27cr_887_IP_unique	10.3034	2.52344
12	1214139	1214842	1214491	0.75085	3.30367	0.0485158	H3K27cr_887_IP_unique	12.809	7.61181
12	1216783	1217436	1217110	1.48872	2.83267	0.0138855	H3K27cr_887_IP_unique	11.9342	4.25248
12	1359048	1360374	1359711	1.31782	2.92899	0.0236053	H3K27cr_887_IP_unique	12.0244	4.8235
12	1689738	1690593	1690166	1.01399	2.79248	0.0458221	H3K27cr_887_IP_unique	9.84558	4.87528
12	7005069	7005882	7005476	1.08665	3.11441	0.0258751	H3K27cr_887_IP_unique	12.6208	5.94256
12	7451690	7452799	7452245	0.79887	3.22147	0.0480537	H3K27cr_887_IP_unique	12.3027	7.07161
12	8101166	8102726	8101946	1.05424	3.33621	0.0203304	H3K27cr_887_IP_unique	14.5539	7.00842
12	8738037	8738715	8738376	1.07953	2.82193	0.0458221	H3K27cr_887_IP_unique	10.2795	4.86407
12	9841887	9842730	9842309	1.26148	2.90368	0.0236053	H3K27cr_887_IP_unique	11.5869	4.83306
12	10491050	10491868	10491459	1.86303	2.56464	0.0111084	H3K27cr_887_IP_unique	11.2836	3.10184
12	10514483	10516113	10515298	0.55827	3.83886	0.0483319	H3K27cr_887_IP_unique	17.3636	11.7919
12	10545725	10546692	10546209	0.95691	3.29248	0.0277233	H3K27cr_887_IP_unique	13.651	7.03244
12	10870395	10871860	10871128	1.23967	3.18316	0.0184822	H3K27cr_887_IP_unique	13.9578	5.91069
12	11001798	11003164	11002481	1.2876	3.2047	0.0184822	H3K27cr_887_IP_unique	14.405	5.90074
12	12034602	12035357	12034980	0.92878	2.90689	0.0458221	H3K27cr_887_IP_unique	10.348	5.43583
12	12134211	12134680	12134446	0.86324	2.87744	0.0458221	H3K27cr_887_IP_unique	9.91123	5.44837
12	13779992	13780865	13780429	1.374	2.78112	0.0208282	H3K27cr_887_IP_unique	11.0664	4.26967
12	14654564	14655133	14654849	1.3134	2.7539	0.0208282	H3K27cr_887_IP_unique	10.6339	4.27877
12	14720812	14721294	14721053	0.80902	3.42587	0.0381196	H3K27cr_887_IP_unique	14.2253	8.11935
12	14807116	14807751	14807434	1.60843	2.16096	0.0402832	H3K27cr_887_IP_unique	7.80921	2.56108
12	14922141	14922691	14922416	1.11073	2.98864	0.0236053	H3K27cr_887_IP_unique	11.6641	5.40118
12	14967913	14968629	14968271	0.99175	2.93518	0.0333252	H3K27cr_887_IP_unique	10.7858	5.42381
12	15797554	15797888	15797721	1.68676	2.19616	0.0402832	H3K27cr_887_IP_unique	8.22228	2.55404
12	15937966	15938751	15938359	1.26148	2.90368	0.0236053	H3K27cr_887_IP_unique	11.5869	4.83306
12	16340560	16341979	16341270	0.77748	3.8741	0.0254378	H3K27cr_887_IP_unique	19.1974	11.1995
12	16685210	16685873	16685542	1.08665	3.11441	0.0258751	H3K27cr_887_IP_unique	12.6208	5.94256
12	17978182	17978978	17978580	1.40116	2.35712	0.0402832	H3K27cr_887_IP_unique	8.32646	3.1526
12	18097014	18098000	18097507	1.06308	3.71313	0.0128651	H3K27cr_887_IP_unique	18.9572	9.07309
12	18098466	18098733	18098600	1.10078	3.35712	0.0203304	H3K27cr_887_IP_unique	15.0065	6.99697
12	18300013	18301072	18300543	0.85389	3.13339	0.0480537	H3K27cr_887_IP_unique	11.7969	6.52712
12	19235558	19236125	19235842	1.374	2.78112	0.0208282	H3K27cr_887_IP_unique	11.0664	4.26967
12	19285370	19285686	19285528	0.97588	3.06464	0.035408	H3K27cr_887_IP_unique	11.7337	5.96574
12	19993931	19994552	19994242	1.3134	2.7539	0.0208282	H3K27cr_887_IP_unique	10.6339	4.27877
12	20350416	20351188	20350802	1.27414	3.06206	0.0163422	H3K27cr_887_IP_unique	12.9882	5.37025
12	20472575	20473305	20472940	0.73258	3.56464	0.0389667	H3K27cr_887_IP_unique	15.2521	9.17908
12	20833354	20834357	20833856	0.99271	3.5084	0.0219187	H3K27cr_887_IP_unique	16.0528	8.06711
12	21091158	21092663	21091911	1.09999	3.72972	0.0128651	H3K27cr_887_IP_unique	19.4232	9.06133
12	21257150	21257901	21257526	1.05234	2.96241	0.0333252	H3K27cr_887_IP_unique	11.2245	5.41228
12	21307541	21308032	21307787	1.20309	2.87744	0.0333252	H3K27cr_887_IP_unique	11.1501	4.84299
12	21375002	21375696	21375349	1.62968	2.69616	0.0208282	H3K27cr_887_IP_unique	11.4003	3.68412
12	21448479	21449372	21448926	1.374	2.78112	0.0208282	H3K27cr_887_IP_unique	11.0664	4.26967
12	21546128	21548250	21547189	0.90349	3.46832	0.029225	H3K27cr_887_IP_unique	15.1376	8.09244
12	22357538	22359578	22358558	2.04133	4.23125	4.8411e-06	H3K27cr_887_IP_unique	38.1052	9.25728
12	22665198	22665649	22665424	1.00632	3.31468	0.0277233	H3K27cr_887_IP_unique	14.1021	7.02024
12	39712398	39714391	39713395	1.2048	5.14587	8.04941e-05	H3K27cr_887_IP_unique	53.7529	23.3197
12	39895684	39896690	39896187	0.80831	4.06914	0.0214835	H3K27cr_887_IP_unique	22.2124	12.6844
12	43724577	43724973	43724775	1.07953	2.82193	0.0458221	H3K27cr_887_IP_unique	10.2795	4.86407
12	45378872	45380006	45379439	0.85695	3.44741	0.029225	H3K27cr_887_IP_unique	14.6811	8.10569
12	46782622	46783266	46782944	1.06828	3.22972	0.0184822	H3K27cr_887_IP_unique	13.5842	6.47813
12	47632770	47634659	47633715	1.4322	4.89375	3.17295e-05	H3K27cr_887_IP_unique	48.8351	18.0966
12	48117195	48118253	48117724	1.11073	2.98864	0.0236053	H3K27cr_887_IP_unique	11.6641	5.40118
12	51153830	51154393	51154112	1.84407	2.79248	0.00907898	H3K27cr_887_IP_unique	13.1274	3.65646
12	52374769	52375492	52375131	1.90114	2.29248	0.0268555	H3K27cr_887_IP_unique	9.46796	2.53487
12	53147080	53147934	53147507	1.17349	4.53372	0.000999569	H3K27cr_887_IP_unique	34.7866	15.4226
12	53566948	53567565	53567257	1.05234	2.96241	0.0333252	H3K27cr_887_IP_unique	11.2245	5.41228
12	54804288	54804583	54804436	1.07953	2.82193	0.0458221	H3K27cr_887_IP_unique	10.2795	4.86407
12	55511165	55511570	55511368	0.92878	2.90689	0.0458221	H3K27cr_887_IP_unique	10.348	5.43583
12	56643005	56643564	56643285	0.8569	3.01118	0.0472107	H3K27cr_887_IP_unique	10.8501	5.99074
12	58260552	58260989	58260771	0.95718	4.01809	0.0121429	H3K27cr_887_IP_unique	22.5753	11.6277
12	58770866	58771384	58771125	1.61554	2.45345	0.0174561	H3K27cr_887_IP_unique	9.58792	3.12894
12	61019700	61020088	61019894	0.67725	3.89232	0.0328572	H3K27cr_887_IP_unique	18.7777	11.7427
12	62353235	62353663	62353449	0.85389	3.13339	0.0480537	H3K27cr_887_IP_unique	11.7969	6.52712
12	63154730	63155763	63155247	0.97588	3.06464	0.035408	H3K27cr_887_IP_unique	11.7337	5.96574
12	63556156	63556668	63556412	0.95691	3.29248	0.0277233	H3K27cr_887_IP_unique	13.651	7.03244
12	63837325	63837974	63837650	1.374	2.78112	0.0208282	H3K27cr_887_IP_unique	11.0664	4.26967
12	64164811	64165285	64165048	2.03371	1.45345	0.0273438	H3K27cr_887_IP_unique	5.54158	1.3534
12	64445724	64446932	64446328	1.20309	2.87744	0.0333252	H3K27cr_887_IP_unique	11.1501	4.84299
12	65447722	65448185	65447954	0.63811	3.5222	0.0487083	H3K27cr_887_IP_unique	14.3329	9.20961
12	65905479	65906394	65905937	1.03552	3.52764	0.0161167	H3K27cr_887_IP_unique	16.5115	8.05498
12	65960403	65961621	65961012	0.5986	3.97491	0.0404396	H3K27cr_887_IP_unique	19.3493	12.7782
12	65972064	65973809	65972937	0.41807	4.32193	0.0403508	H3K27cr_887_IP_unique	23.1183	17.3023
12	66009834	66010217	66010026	0.75557	3.72766	0.0314276	H3K27cr_887_IP_unique	17.2133	10.1956
12	66078770	66080286	66079528	0.72848	3.97564	0.0262857	H3K27cr_887_IP_unique	20.2505	12.2219
12	66147793	66149069	66148431	1.40182	3.59615	0.00330817	H3K27cr_887_IP_unique	19.6582	7.43965
12	66316085	66316463	66316274	0.85389	3.13339	0.0480537	H3K27cr_887_IP_unique	11.7969	6.52712
12	66423711	66425061	66424386	1.21867	3.69937	0.0093272	H3K27cr_887_IP_unique	19.8176	8.51518
12	67213660	67213971	67213816	1.5582	3.18969	0.00485158	H3K27cr_887_IP_unique	15.6576	5.31691
12	68630699	68631113	68630906	1.13929	3.13806	0.0258751	H3K27cr_887_IP_unique	13.0657	5.93158
12	69761148	69761900	69761524	0.74253	3.19616	0.0480537	H3K27cr_887_IP_unique	11.855	7.08562
12	71261661	71262041	71261851	1.26148	2.90368	0.0236053	H3K27cr_887_IP_unique	11.5869	4.83306
12	71564566	71565305	71564936	0.92028	3.93826	0.0150204	H3K27cr_887_IP_unique	21.0887	11.1434
12	73414844	73415445	73415145	1.374	2.78112	0.0208282	H3K27cr_887_IP_unique	11.0664	4.26967
12	73753583	73754060	73753822	0.76666	3.80274	0.0322212	H3K27cr_887_IP_unique	18.2026	10.699
12	74665958	74666318	74666138	0.80349	3.32732	0.0485158	H3K27cr_887_IP_unique	13.2605	7.59774
12	74704690	74704998	74704844	1.42245	3.12869	0.0110893	H3K27cr_887_IP_unique	14.3196	5.34234
12	77627093	77628234	77627664	1.15752	3.58245	0.0116399	H3K27cr_887_IP_unique	17.8916	8.02052
12	78015643	78016750	78016197	0.90632	3.6427	0.0232797	H3K27cr_887_IP_unique	17.0993	9.12321
12	78085125	78085881	78085503	1.21215	3.29436	0.0129375	H3K27cr_887_IP_unique	14.933	6.44546
12	78588275	78589169	78588722	0.60016	4.08371	0.0337599	H3K27cr_887_IP_unique	20.8762	13.7717
12	79586164	79586792	79586478	1.5107	2.6427	0.0208282	H3K27cr_887_IP_unique	10.5418	3.69955
12	80022929	80023534	80023232	1.0173	3.20681	0.0258751	H3K27cr_887_IP_unique	13.1361	6.48974
12	80460746	80461517	80461132	1.5732	3.04373	0.0110893	H3K27cr_887_IP_unique	14.2247	4.78041
12	80472218	80473224	80472721	1.75177	3.12396	0.00485158	H3K27cr_887_IP_unique	15.9983	4.7505
12	80914248	80914856	80914552	1.50787	3.30367	0.00601691	H3K27cr_887_IP_unique	16.6517	5.85524
12	81350995	81351421	81351208	1.43238	2.80735	0.0208282	H3K27cr_887_IP_unique	11.4999	4.26091
12	82419517	82420487	82420002	1.03222	3.08995	0.035408	H3K27cr_887_IP_unique	12.1768	5.95394
12	82899972	82900876	82900424	2.45845	2.16993	0.00476074	H3K27cr_887_IP_unique	10.5498	1.91946
12	83936992	83938134	83937563	1.19	3.39721	0.0146125	H3K27cr_887_IP_unique	15.9138	6.97507
12	84298702	84299356	84299029	0.49188	4.03506	0.047661	H3K27cr_887_IP_unique	19.4406	13.8242
12	85274422	85275652	85275037	2.22129	2.72561	0.00259399	H3K27cr_887_IP_unique	14.2832	3.06303
12	85958800	85959351	85959076	1.05234	2.96241	0.0333252	H3K27cr_887_IP_unique	11.2245	5.41228
12	86966982	86968110	86967546	1.2876	3.2047	0.0184822	H3K27cr_887_IP_unique	14.405	5.90074
12	87570534	87571756	87571145	1.38589	3.37242	0.00601691	H3K27cr_887_IP_unique	16.7415	6.40622
12	88980467	88980961	88980714	0.75962	3.40368	0.0381196	H3K27cr_887_IP_unique	13.7703	8.13346
12	91607690	91608373	91608032	1.21179	4.25042	0.00290114	H3K27cr_887_IP_unique	28.9666	12.5058
12	91933619	91934475	91934047	1.64272	3.22766	0.00313926	H3K27cr_887_IP_unique	16.553	5.30114
12	94937449	94937915	94937682	0.65499	3.60837	0.0487083	H3K27cr_887_IP_unique	15.3043	9.71947
12	95363285	95363640	95363463	1.79309	2.76958	0.00907898	H3K27cr_887_IP_unique	12.6944	3.66302
12	100972250	100972676	100972463	0.75085	3.30367	0.0485158	H3K27cr_887_IP_unique	12.809	7.61181
12	101077045	101078029	101077537	0.75962	3.40368	0.0381196	H3K27cr_887_IP_unique	13.7703	8.13346
12	101284477	101286888	101285683	1.36574	3.57994	0.00490099	H3K27cr_887_IP_unique	19.197	7.44909
12	101471290	101472125	101471708	1.74405	2.51118	0.0174561	H3K27cr_887_IP_unique	10.4339	3.11484
12	101479404	101479797	101479601	0.86324	2.87744	0.0458221	H3K27cr_887_IP_unique	9.91123	5.44837
12	101590151	101591948	101591050	0.95691	3.29248	0.0277233	H3K27cr_887_IP_unique	13.651	7.03244
12	102015228	102015885	102015557	1.2425	2.5222	0.0436401	H3K27cr_887_IP_unique	8.83631	3.73459
12	102025426	102027650	102026538	0.73258	3.56464	0.0389667	H3K27cr_887_IP_unique	15.2521	9.17908
12	102265810	102266715	102266263	1.374	2.78112	0.0208282	H3K27cr_887_IP_unique	11.0664	4.26967
12	102649673	102650679	102650176	1.0173	3.20681	0.0258751	H3K27cr_887_IP_unique	13.1361	6.48974
12	102867486	102869181	102868334	1.06828	3.22972	0.0184822	H3K27cr_887_IP_unique	13.5842	6.47813
12	103291878	103292943	103292411	1.37452	3.10716	0.0110893	H3K27cr_887_IP_unique	13.875	5.35134
12	103329886	103330222	103330054	0.58871	3.5	0.0487083	H3K27cr_887_IP_unique	13.8744	9.22561
12	104350276	104350629	104350453	1.74405	2.51118	0.0174561	H3K27cr_887_IP_unique	10.4339	3.11484
12	104903709	104904424	104904067	1.11657	2.66546	0.0436401	H3K27cr_887_IP_unique	9.34207	4.30847
12	105273292	105273966	105273629	1.01399	2.79248	0.0458221	H3K27cr_887_IP_unique	9.84558	4.87528
12	105499033	105500770	105499902	0.5362	3.76569	0.0485699	H3K27cr_887_IP_unique	16.3792	11.2948
12	105692171	105694004	105693088	3.20559	2.50561	0.000163078	H3K27cr_887_IP_unique	17.2486	1.86972
12	105721517	105722456	105721987	1.5958	2.88078	0.00907898	H3K27cr_887_IP_unique	12.8053	4.23651
12	106664366	106665864	106665115	1.0173	3.20681	0.0258751	H3K27cr_887_IP_unique	13.1361	6.48974
12	106846757	106848284	106847521	0.94872	3.48864	0.0219187	H3K27cr_887_IP_unique	15.5949	8.07959
12	106928514	106929425	106928970	0.80349	3.32732	0.0485158	H3K27cr_887_IP_unique	13.2605	7.59774
12	107080949	107082054	107081502	0.91023	3.15871	0.0480537	H3K27cr_887_IP_unique	12.2425	6.51421
12	107124443	107125653	107125048	0.9044	3.55817	0.0304427	H3K27cr_887_IP_unique	16.1155	8.60975
12	107166547	107167619	107167083	0.90387	3.37242	0.0381196	H3K27cr_887_IP_unique	14.1659	7.57099
12	107192639	107193291	107192965	0.79887	3.22147	0.0480537	H3K27cr_887_IP_unique	12.3027	7.07161
12	108382359	108383009	108382684	0.86324	2.87744	0.0458221	H3K27cr_887_IP_unique	9.91123	5.44837
12	108986839	108987355	108987097	0.99175	2.93518	0.0333252	H3K27cr_887_IP_unique	10.7858	5.42381
12	110018260	110018880	110018570	1.0452	2.63339	0.0436401	H3K27cr_887_IP_unique	8.91351	4.31929
12	110431856	110432536	110432196	1.1425	2.85022	0.0333252	H3K27cr_887_IP_unique	10.7143	4.85331
12	112509914	112510431	112510173	1.68676	2.19616	0.0402832	H3K27cr_887_IP_unique	8.22228	2.55404
12	112762182	112762850	112762516	0.92878	2.90689	0.0458221	H3K27cr_887_IP_unique	10.348	5.43583
12	112871604	112872094	112871849	1.62968	2.69616	0.0208282	H3K27cr_887_IP_unique	11.4003	3.68412
12	112914536	112914924	112914730	1.2425	2.5222	0.0436401	H3K27cr_887_IP_unique	8.83631	3.73459
12	114552671	114553288	114552980	0.82331	3.95794	0.0206531	H3K27cr_887_IP_unique	20.6718	11.6826
12	115016912	115018643	115017778	0.72072	3.47564	0.0487083	H3K27cr_887_IP_unique	14.2808	8.66551
12	115604668	115605006	115604837	-0.89128	3.30551	0.0369644	H3K27cr_887_IP_unique	7.2595	13.4651
12	115847396	115848136	115847766	0.79622	3.74593	0.0244437	H3K27cr_887_IP_unique	17.6799	10.1811
12	116157861	116159172	116158517	0.70022	3.62869	0.0395755	H3K27cr_887_IP_unique	15.7666	9.70404
12	117128862	117129458	117129160	0.74253	3.19616	0.0480537	H3K27cr_887_IP_unique	11.855	7.08562
12	120049074	120050301	120049688	0.90594	3.26958	0.0369644	H3K27cr_887_IP_unique	13.2008	7.04505
12	120834775	120835260	120835018	0.91023	3.15871	0.0480537	H3K27cr_887_IP_unique	12.2425	6.51421
12	122482611	122483455	122483033	1.26148	2.90368	0.0236053	H3K27cr_887_IP_unique	11.5869	4.83306
12	125260804	125261575	125261190	1.40116	2.35712	0.0402832	H3K27cr_887_IP_unique	8.32646	3.1526
12	126872260	126872537	126872399	1.68108	2.48289	0.0174561	H3K27cr_887_IP_unique	10.0104	3.12174
12	130935955	130936229	130936092	1.07953	2.82193	0.0458221	H3K27cr_887_IP_unique	10.2795	4.86407
13	20215580	20216843	20216212	1.5958	2.88078	0.00907898	H3K27cr_887_IP_unique	12.8053	4.23651
13	20878083	20878876	20878480	0.8569	3.01118	0.0472107	H3K27cr_887_IP_unique	10.8501	5.99074
13	25315595	25317126	25316361	0.80902	3.42587	0.0381196	H3K27cr_887_IP_unique	14.2253	8.11935
13	27299570	27300628	27300099	2.14863	2.40368	0.0111084	H3K27cr_887_IP_unique	11.1424	2.51291
13	27700221	27701016	27700619	1.96668	2.32193	0.0174561	H3K27cr_887_IP_unique	9.8852	2.52903
13	28650451	28651000	28650726	1.05234	2.96241	0.0333252	H3K27cr_887_IP_unique	11.2245	5.41228
13	29389223	29390166	29389695	-0.61565	4.17878	0.0340668	H3K27cr_887_IP_unique	14.631	22.4182
13	32833423	32833915	32833669	1.68108	2.48289	0.0174561	H3K27cr_887_IP_unique	10.0104	3.12174
13	35240108	35241322	35240715	0.91749	3.03841	0.0472107	H3K27cr_887_IP_unique	11.2914	5.978
13	41660351	41660803	41660577	1.06828	3.22972	0.0184822	H3K27cr_887_IP_unique	13.5842	6.47813
13	41948059	41949190	41948625	1.1425	2.85022	0.0333252	H3K27cr_887_IP_unique	10.7143	4.85331
13	44418757	44419235	44418996	1.1849	2.69616	0.0305481	H3K27cr_887_IP_unique	9.77168	4.29813
13	44475863	44476531	44476197	1.3134	2.7539	0.0208282	H3K27cr_887_IP_unique	10.6339	4.27877
13	44541652	44542943	44542298	1.51421	3.16993	0.00739288	H3K27cr_887_IP_unique	15.2109	5.32513
13	45154138	45155048	45154593	0.75085	3.30367	0.0485158	H3K27cr_887_IP_unique	12.809	7.61181
13	45489351	45489805	45489578	1.37225	2.95345	0.0236053	H3K27cr_887_IP_unique	12.4629	4.81429
13	46275478	46276669	46276074	1.11768	3.25191	0.0184822	H3K27cr_887_IP_unique	14.033	6.46689
13	46704497	46705074	46704786	0.74253	3.19616	0.0480537	H3K27cr_887_IP_unique	11.855	7.08562
13	46778482	46778963	46778723	1.48872	2.83267	0.0138855	H3K27cr_887_IP_unique	11.9342	4.25248
13	48951203	48951994	48951599	0.85447	3.35022	0.0381196	H3K27cr_887_IP_unique	13.7128	7.58415
13	49725836	49726201	49726019	1.68602	2.72147	0.0138855	H3K27cr_887_IP_unique	11.8308	3.67683
13	50469769	50470174	50469972	0.97588	3.06464	0.035408	H3K27cr_887_IP_unique	11.7337	5.96574
13	50627420	50628322	50627871	1.1425	2.85022	0.0333252	H3K27cr_887_IP_unique	10.7143	4.85331
13	50801948	50803009	50802479	1.5732	3.04373	0.0110893	H3K27cr_887_IP_unique	14.2247	4.78041
13	51182592	51183041	51182817	2.57317	2.22147	0.00476074	H3K27cr_887_IP_unique	11.3771	1.91174
13	51227864	51229003	51228434	0.63811	3.5222	0.0487083	H3K27cr_887_IP_unique	14.3329	9.20961
13	51398272	51399693	51398983	1.16707	3.01395	0.0236053	H3K27cr_887_IP_unique	12.1046	5.3905
13	51633794	51635036	51634415	1.48872	2.83267	0.0138855	H3K27cr_887_IP_unique	11.9342	4.25248
13	60628777	60630142	60629460	1.27414	3.06206	0.0163422	H3K27cr_887_IP_unique	12.9882	5.37025
13	60681239	60681986	60681613	0.95408	3.95345	0.0112653	H3K27cr_887_IP_unique	21.563	11.1302
13	61936603	61937751	61937177	0.74253	3.19616	0.0480537	H3K27cr_887_IP_unique	11.855	7.08562
13	62110011	62110362	62110187	1.05234	2.96241	0.0333252	H3K27cr_887_IP_unique	11.2245	5.41228
13	62476634	62477230	62476932	1.01399	2.79248	0.0458221	H3K27cr_887_IP_unique	9.84558	4.87528
13	62532261	62533635	62532948	0.92878	2.90689	0.0458221	H3K27cr_887_IP_unique	10.348	5.43583
13	63426209	63426507	63426358	0.92878	2.90689	0.0458221	H3K27cr_887_IP_unique	10.348	5.43583
13	63508347	63509028	63508688	1.1849	2.69616	0.0305481	H3K27cr_887_IP_unique	9.77168	4.29813
13	64517636	64518682	64518159	1.19026	3.16096	0.0184822	H3K27cr_887_IP_unique	13.5113	5.92096
13	65136062	65137121	65136592	1.31782	2.92899	0.0236053	H3K27cr_887_IP_unique	12.0244	4.8235
13	65716084	65716663	65716374	2.9774	1.87744	0.00268555	H3K27cr_887_IP_unique	10.3112	1.30925
13	65793160	65793784	65793472	1.374	2.78112	0.0208282	H3K27cr_887_IP_unique	11.0664	4.26967
13	65846085	65846626	65846356	0.90594	3.26958	0.0369644	H3K27cr_887_IP_unique	13.2008	7.04505
13	65938257	65939406	65938832	1.7441	2.94741	0.00583649	H3K27cr_887_IP_unique	14.118	4.21449
13	66131665	66132049	66131857	1.74045	2.74593	0.0138855	H3K27cr_887_IP_unique	12.2622	3.6698
13	66397242	66397905	66397574	1.42245	3.12869	0.0110893	H3K27cr_887_IP_unique	14.3196	5.34234
13	66454306	66454598	66454452	1.26148	2.90368	0.0236053	H3K27cr_887_IP_unique	11.5869	4.83306
13	66601149	66601736	66601443	1.68676	2.19616	0.0402832	H3K27cr_887_IP_unique	8.22228	2.55404
13	66650668	66651856	66651262	1.27414	3.06206	0.0163422	H3K27cr_887_IP_unique	12.9882	5.37025
13	67023090	67023942	67023516	1.90114	2.29248	0.0268555	H3K27cr_887_IP_unique	9.46796	2.53487
13	67082150	67082790	67082470	0.8569	3.01118	0.0472107	H3K27cr_887_IP_unique	10.8501	5.99074
13	70919846	70920379	70920113	0.656	3.35712	0.0485158	H3K27cr_887_IP_unique	12.8627	8.16313
13	72438047	72439130	72438589	0.72072	3.47564	0.0487083	H3K27cr_887_IP_unique	14.2808	8.66551
13	72631446	72631757	72631602	1.97663	1.95345	0.0219727	H3K27cr_887_IP_unique	7.68348	1.95224
13	72849479	72850136	72849808	1.0173	3.20681	0.0258751	H3K27cr_887_IP_unique	13.1361	6.48974
13	73316065	73317439	73316752	1.13037	3.47418	0.0219187	H3K27cr_887_IP_unique	16.4426	7.51096
13	73545744	73546663	73546204	0.97588	3.06464	0.035408	H3K27cr_887_IP_unique	11.7337	5.96574
13	73705562	73706106	73705834	0.85389	3.13339	0.0480537	H3K27cr_887_IP_unique	11.7969	6.52712
13	74544131	74545485	74544808	0.97588	3.06464	0.035408	H3K27cr_887_IP_unique	11.7337	5.96574
13	75610921	75611512	75611217	0.85389	3.13339	0.0480537	H3K27cr_887_IP_unique	11.7969	6.52712
13	75814077	75815430	75814754	0.63811	3.5222	0.0487083	H3K27cr_887_IP_unique	14.3329	9.20961
13	75921326	75921693	75921510	1.31386	2.55426	0.0436401	H3K27cr_887_IP_unique	9.26116	3.72523
13	76317902	76319076	76318489	2.39785	2.1427	0.00805664	H3K27cr_887_IP_unique	10.1375	1.92355
13	76414891	76415712	76415302	1.1425	2.85022	0.0333252	H3K27cr_887_IP_unique	10.7143	4.85331
13	76447643	76448559	76448101	1.0173	3.20681	0.0258751	H3K27cr_887_IP_unique	13.1361	6.48974
13	76479720	76481521	76480621	1.26197	4.27296	0.00125716	H3K27cr_887_IP_unique	29.9389	12.4838
13	77262011	77262765	77262388	0.99175	2.93518	0.0333252	H3K27cr_887_IP_unique	10.7858	5.42381
13	79454249	79454985	79454617	0.70864	3.38078	0.0485158	H3K27cr_887_IP_unique	13.3161	8.14804
13	79520506	79521543	79521025	0.57902	3.78493	0.0399988	H3K27cr_887_IP_unique	16.8472	11.2779
13	80109559	80111523	80110541	1.2876	3.2047	0.0184822	H3K27cr_887_IP_unique	14.405	5.90074
13	81925087	81927249	81926168	1.05284	3.93132	0.0112653	H3K27cr_887_IP_unique	21.9742	10.592
13	82185999	82186934	82186467	1.00632	3.31468	0.0277233	H3K27cr_887_IP_unique	14.1021	7.02024
13	84388497	84389134	84388816	0.74253	3.19616	0.0480537	H3K27cr_887_IP_unique	11.855	7.08562
13	85643194	85644237	85643716	1.31782	2.92899	0.0236053	H3K27cr_887_IP_unique	12.0244	4.8235
13	87476000	87477868	87476934	0.74421	3.64846	0.0395755	H3K27cr_887_IP_unique	16.2297	9.68905
13	93460623	93461156	93460890	1.0452	2.63339	0.0436401	H3K27cr_887_IP_unique	8.91351	4.31929
13	95503670	95504370	95504020	1.13929	3.13806	0.0258751	H3K27cr_887_IP_unique	13.0657	5.93158
13	95902597	95903678	95903138	1.23967	3.18316	0.0184822	H3K27cr_887_IP_unique	13.9578	5.91069
13	95947788	95948238	95948013	1.07953	2.82193	0.0458221	H3K27cr_887_IP_unique	10.2795	4.86407
13	96929111	96930000	96929556	1.26148	2.90368	0.0236053	H3K27cr_887_IP_unique	11.5869	4.83306
13	96981810	96982420	96982115	0.79887	3.22147	0.0480537	H3K27cr_887_IP_unique	12.3027	7.07161
13	97381736	97382039	97381888	2.41323	1.62396	0.015625	H3K27cr_887_IP_unique	7.11359	1.33547
13	97393045	97393626	97393336	0.91023	3.15871	0.0480537	H3K27cr_887_IP_unique	12.2425	6.51421
13	98634868	98635742	98635305	1.54315	2.85712	0.0138855	H3K27cr_887_IP_unique	12.3694	4.24436
13	100200397	100201398	100200898	1.07953	2.82193	0.0458221	H3K27cr_887_IP_unique	10.2795	4.86407
13	100244401	100245648	100245025	1.54315	2.85712	0.0138855	H3K27cr_887_IP_unique	12.3694	4.24436
13	100263567	100264741	100264154	1.51329	4.2047	0.000486643	H3K27cr_887_IP_unique	31.1539	10.9136
13	101395255	101396724	101395990	1.32511	3.08496	0.0163422	H3K27cr_887_IP_unique	13.4312	5.36064
13	101617965	101618561	101618263	0.91023	3.15871	0.0480537	H3K27cr_887_IP_unique	12.2425	6.51421
13	102498850	102500111	102499481	0.70864	3.38078	0.0485158	H3K27cr_887_IP_unique	13.3161	8.14804
13	102633439	102633874	102633657	1.30137	3.33444	0.00889456	H3K27cr_887_IP_unique	15.8359	6.42528
13	102665352	102666646	102665999	1.27414	3.06206	0.0163422	H3K27cr_887_IP_unique	12.9882	5.37025
13	102856177	102856703	102856440	1.03222	3.08995	0.035408	H3K27cr_887_IP_unique	12.1768	5.95394
13	103812469	103813450	103812960	1.3134	2.7539	0.0208282	H3K27cr_887_IP_unique	10.6339	4.27877
13	103899211	103900218	103899715	1.44773	2.61441	0.0305481	H3K27cr_887_IP_unique	10.114	3.70775
13	104175399	104176550	104175975	0.97588	3.06464	0.035408	H3K27cr_887_IP_unique	11.7337	5.96574
13	104371165	104372118	104371642	1.31782	2.92899	0.0236053	H3K27cr_887_IP_unique	12.0244	4.8235
13	104377436	104378453	104377945	1.23967	3.18316	0.0184822	H3K27cr_887_IP_unique	13.9578	5.91069
13	104441054	104441663	104441359	1.43238	2.80735	0.0208282	H3K27cr_887_IP_unique	11.4999	4.26091
13	104715106	104715874	104715490	1.11657	2.66546	0.0436401	H3K27cr_887_IP_unique	9.34207	4.30847
13	105064117	105065069	105064593	0.49188	4.03506	0.047661	H3K27cr_887_IP_unique	19.4406	13.8242
13	105070487	105071937	105071212	0.55827	3.83886	0.0483319	H3K27cr_887_IP_unique	17.3636	11.7919
13	105088908	105089318	105089113	0.67131	3.45345	0.0487083	H3K27cr_887_IP_unique	13.824	8.68056
13	105132179	105133091	105132635	1.1425	2.85022	0.0333252	H3K27cr_887_IP_unique	10.7143	4.85331
13	105506229	105506843	105506536	1.31782	2.92899	0.0236053	H3K27cr_887_IP_unique	12.0244	4.8235
13	105634963	105636730	105635847	1.05424	3.33621	0.0203304	H3K27cr_887_IP_unique	14.5539	7.00842
13	105654038	105654621	105654330	1.64677	2.90368	0.00907898	H3K27cr_887_IP_unique	13.2421	4.22893
13	105690706	105691872	105691289	1.87986	3.0084	0.00369644	H3K27cr_887_IP_unique	15.4371	4.19443
13	105803707	105804517	105804112	0.58183	3.6496	0.0487083	H3K27cr_887_IP_unique	15.3538	10.2581
13	106054050	106054765	106054408	1.05424	3.33621	0.0203304	H3K27cr_887_IP_unique	14.5539	7.00842
13	107647753	107648426	107648090	1.44773	2.61441	0.0305481	H3K27cr_887_IP_unique	10.114	3.70775
13	108210261	108210679	108210470	1.07953	2.82193	0.0458221	H3K27cr_887_IP_unique	10.2795	4.86407
13	108258187	108258621	108258404	1.31782	2.92899	0.0236053	H3K27cr_887_IP_unique	12.0244	4.8235
13	108443502	108444326	108443914	1.2876	3.2047	0.0184822	H3K27cr_887_IP_unique	14.405	5.90074
13	109008124	109009154	109008639	0.70864	3.38078	0.0485158	H3K27cr_887_IP_unique	13.3161	8.14804
14	16093321	16093972	16093647	-1.53338	5.42176	2.14504e-07	H3K27cr_887_IP_unique	25.1952	72.9306
14	22150072	22150743	22150408	0.99175	2.93518	0.0333252	H3K27cr_887_IP_unique	10.7858	5.42381
14	29017520	29018346	29017933	0.34284	4.57741	0.0396381	H3K27cr_887_IP_unique	26.8868	21.2
14	30990752	30991400	30991076	1.31386	2.55426	0.0436401	H3K27cr_887_IP_unique	9.26116	3.72523
14	31117054	31118004	31117529	1.61554	2.45345	0.0174561	H3K27cr_887_IP_unique	9.58792	3.12894
14	32100090	32100570	32100330	1.01399	2.79248	0.0458221	H3K27cr_887_IP_unique	9.84558	4.87528
14	32120346	32121430	32120888	0.86324	2.87744	0.0458221	H3K27cr_887_IP_unique	9.91123	5.44837
14	34699886	34700410	34700148	0.656	3.35712	0.0485158	H3K27cr_887_IP_unique	12.8627	8.16313
14	35022733	35023103	35022918	1.1425	2.85022	0.0333252	H3K27cr_887_IP_unique	10.7143	4.85331
14	35183285	35183627	35183456	0.9518	3.39395	0.029225	H3K27cr_887_IP_unique	14.6198	7.55825
14	35888493	35889422	35888958	0.99175	2.93518	0.0333252	H3K27cr_887_IP_unique	10.7858	5.42381
14	37149410	37149989	37149700	1.11657	2.66546	0.0436401	H3K27cr_887_IP_unique	9.34207	4.30847
14	39031787	39032525	39032156	0.9518	3.39395	0.029225	H3K27cr_887_IP_unique	14.6198	7.55825
14	39081668	39082465	39082067	1.16561	3.27345	0.0184822	H3K27cr_887_IP_unique	14.4826	6.45601
14	39396540	39397927	39397234	1.00632	3.31468	0.0277233	H3K27cr_887_IP_unique	14.1021	7.02024
14	43087697	43088938	43088318	0.96466	3.18316	0.0369644	H3K27cr_887_IP_unique	12.6889	6.50176
14	45438279	45438833	45438556	1.2425	2.5222	0.0436401	H3K27cr_887_IP_unique	8.83631	3.73459
14	48866112	48866791	48866452	0.90594	3.26958	0.0369644	H3K27cr_887_IP_unique	13.2008	7.04505
14	50850089	50850819	50850454	1.26148	2.90368	0.0236053	H3K27cr_887_IP_unique	11.5869	4.83306
14	51198953	51199866	51199410	0.99834	3.41486	0.029225	H3K27cr_887_IP_unique	15.0744	7.5459
14	52688513	52689491	52689002	0.86324	2.87744	0.0458221	H3K27cr_887_IP_unique	9.91123	5.44837
14	52768651	52769209	52768930	1.42489	2.9771	0.0163422	H3K27cr_887_IP_unique	12.9022	4.80539
14	53031909	53032393	53032151	0.85447	3.35022	0.0381196	H3K27cr_887_IP_unique	13.7128	7.58415
14	53404066	53404634	53404350	1.13929	3.13806	0.0258751	H3K27cr_887_IP_unique	13.0657	5.93158
14	53588446	53589480	53588963	0.92878	2.90689	0.0458221	H3K27cr_887_IP_unique	10.348	5.43583
14	53773183	53774073	53773628	1.374	2.78112	0.0208282	H3K27cr_887_IP_unique	11.0664	4.26967
14	54134188	54135089	54134639	1.54315	2.85712	0.0138855	H3K27cr_887_IP_unique	12.3694	4.24436
14	54245222	54245940	54245581	0.91749	3.03841	0.0472107	H3K27cr_887_IP_unique	11.2914	5.978
14	54357058	54357973	54357516	0.85389	3.13339	0.0480537	H3K27cr_887_IP_unique	11.7969	6.52712
14	55245768	55246169	55245969	1.2425	2.5222	0.0436401	H3K27cr_887_IP_unique	8.83631	3.73459
14	55585735	55586306	55586021	1.25044	2.72561	0.0305481	H3K27cr_887_IP_unique	10.2023	4.28825
14	58196379	58196834	58196607	1.26148	2.90368	0.0236053	H3K27cr_887_IP_unique	11.5869	4.83306
14	58352072	58352898	58352485	1.84407	2.79248	0.00907898	H3K27cr_887_IP_unique	13.1274	3.65646
14	58453937	58454448	58454193	1.32283	2.32193	0.0402832	H3K27cr_887_IP_unique	7.90816	3.16129
14	58962196	58962898	58962547	1.80464	2.53841	0.0111084	H3K27cr_887_IP_unique	10.8583	3.10821
14	61705131	61705890	61705511	1.5958	2.88078	0.00907898	H3K27cr_887_IP_unique	12.8053	4.23651
14	61916811	61917981	61917396	0.90594	3.26958	0.0369644	H3K27cr_887_IP_unique	13.2008	7.04505
14	63430179	63430646	63430413	1.3134	2.7539	0.0208282	H3K27cr_887_IP_unique	10.6339	4.27877
14	63814791	63815260	63815026	1.57129	2.66993	0.0208282	H3K27cr_887_IP_unique	10.9706	3.69168
14	64291256	64291718	64291487	0.92878	2.90689	0.0458221	H3K27cr_887_IP_unique	10.348	5.43583
14	65210845	65211993	65211419	0.99175	2.93518	0.0333252	H3K27cr_887_IP_unique	10.7858	5.42381
14	65577800	65578978	65578389	0.8569	3.01118	0.0472107	H3K27cr_887_IP_unique	10.8501	5.99074
14	65579331	65581486	65580409	1.35481	3.47126	0.00716299	H3K27cr_887_IP_unique	17.7367	6.93478
14	65614854	65615858	65615356	1.57129	2.66993	0.0208282	H3K27cr_887_IP_unique	10.9706	3.69168
14	65907388	65909551	65908470	0.8218	3.60473	0.0304427	H3K27cr_887_IP_unique	16.1743	9.15035
14	66518553	66519090	66518822	1.23967	3.18316	0.0184822	H3K27cr_887_IP_unique	13.9578	5.91069
14	66722061	66722344	66722203	1.48872	2.83267	0.0138855	H3K27cr_887_IP_unique	11.9342	4.25248
14	66793733	66794771	66794252	0.68604	3.54373	0.0389667	H3K27cr_887_IP_unique	14.7921	9.19411
14	67109880	67111156	67110518	1.0173	3.20681	0.0258751	H3K27cr_887_IP_unique	13.1361	6.48974
14	67192582	67193517	67193050	0.99175	2.93518	0.0333252	H3K27cr_887_IP_unique	10.7858	5.42381
14	67270671	67271765	67271218	0.96466	3.18316	0.0369644	H3K27cr_887_IP_unique	12.6889	6.50176
14	68053609	68055078	68054344	1.42245	3.12869	0.0110893	H3K27cr_887_IP_unique	14.3196	5.34234
14	68452413	68453175	68452794	1.23967	3.18316	0.0184822	H3K27cr_887_IP_unique	13.9578	5.91069
14	69687559	69688575	69688067	0.92878	2.90689	0.0458221	H3K27cr_887_IP_unique	10.348	5.43583
14	70379845	70380370	70380108	1.13929	3.13806	0.0258751	H3K27cr_887_IP_unique	13.0657	5.93158
14	70752393	70753167	70752780	1.11073	2.98864	0.0236053	H3K27cr_887_IP_unique	11.6641	5.40118
14	70948407	70949450	70948929	0.95828	4.56464	0.00437311	H3K27cr_887_IP_unique	32.986	16.9769
14	70954165	70956049	70955107	0.90594	3.26958	0.0369644	H3K27cr_887_IP_unique	13.2008	7.04505
14	71161745	71162282	71162014	1.01399	2.79248	0.0458221	H3K27cr_887_IP_unique	9.84558	4.87528
14	71475674	71476499	71476087	1.25044	2.72561	0.0305481	H3K27cr_887_IP_unique	10.2023	4.28825
14	71497511	71500456	71498984	0.94722	3.57741	0.0232797	H3K27cr_887_IP_unique	16.5759	8.5968
14	71543488	71544456	71543972	0.89764	4.05164	0.0121429	H3K27cr_887_IP_unique	22.6347	12.1495
14	71788715	71789467	71789091	0.92878	2.90689	0.0458221	H3K27cr_887_IP_unique	10.348	5.43583
14	71881834	71882908	71882371	1.01399	2.79248	0.0458221	H3K27cr_887_IP_unique	9.84558	4.87528
14	72301911	72302294	72302103	-1.07745	2.97418	0.0333252	H3K27cr_887_IP_unique	5.40936	11.4154
14	73858836	73859807	73859322	1.68602	2.72147	0.0138855	H3K27cr_887_IP_unique	11.8308	3.67683
14	74169376	74170792	74170084	0.65499	3.60837	0.0487083	H3K27cr_887_IP_unique	15.3043	9.71947
14	75794005	75795080	75794543	0.74253	3.19616	0.0480537	H3K27cr_887_IP_unique	11.855	7.08562
14	75809492	75809820	75809656	1.2215	3.03841	0.0163422	H3K27cr_887_IP_unique	12.546	5.3802
14	77117820	77119135	77118478	1.44773	2.61441	0.0305481	H3K27cr_887_IP_unique	10.114	3.70775
14	78067301	78068129	78067715	1.37225	2.95345	0.0236053	H3K27cr_887_IP_unique	12.4629	4.81429
14	80542074	80542634	80542354	1.38219	2.58496	0.0305481	H3K27cr_887_IP_unique	9.68706	3.7163
14	80631352	80632736	80632044	0.61771	3.92587	0.0328572	H3K27cr_887_IP_unique	18.827	12.2696
14	80697385	80698519	80697952	1.23967	3.18316	0.0184822	H3K27cr_887_IP_unique	13.9578	5.91069
14	80919568	80919929	80919749	1.0173	3.20681	0.0258751	H3K27cr_887_IP_unique	13.1361	6.48974
14	80996899	80997421	80997160	1.43238	2.80735	0.0208282	H3K27cr_887_IP_unique	11.4999	4.26091
14	83156048	83156710	83156379	1.1425	2.85022	0.0333252	H3K27cr_887_IP_unique	10.7143	4.85331
14	87795261	87795524	87795393	1.60843	2.16096	0.0402832	H3K27cr_887_IP_unique	7.80921	2.56108
14	88698685	88699219	88698952	1.42489	2.9771	0.0163422	H3K27cr_887_IP_unique	12.9022	4.80539
14	88832082	88834118	88833100	1.37936	3.24593	0.0129375	H3K27cr_887_IP_unique	15.3016	5.88175
14	89526097	89527249	89526673	0.91023	3.15871	0.0480537	H3K27cr_887_IP_unique	12.2425	6.51421
14	89531151	89531424	89531288	1.32283	2.32193	0.0402832	H3K27cr_887_IP_unique	7.90816	3.16129
14	89932426	89933313	89932870	1.1425	2.85022	0.0333252	H3K27cr_887_IP_unique	10.7143	4.85331
14	91985092	91986467	91985780	1.69617	2.92587	0.00583649	H3K27cr_887_IP_unique	13.6797	4.22159
14	92161723	92162968	92162346	1.9738	2.61441	0.00694275	H3K27cr_887_IP_unique	12.1367	3.08979
14	92810473	92811068	92810771	1.74405	2.51118	0.0174561	H3K27cr_887_IP_unique	10.4339	3.11484
14	93320333	93321253	93320793	1.11768	3.25191	0.0184822	H3K27cr_887_IP_unique	14.033	6.46689
14	95031668	95032136	95031902	1.05234	2.96241	0.0333252	H3K27cr_887_IP_unique	11.2245	5.41228
14	95117770	95118331	95118051	1.84407	2.79248	0.00907898	H3K27cr_887_IP_unique	13.1274	3.65646
14	99109731	99110156	99109944	1.0173	3.20681	0.0258751	H3K27cr_887_IP_unique	13.1361	6.48974
14	99701253	99701763	99701508	1.32511	3.08496	0.0163422	H3K27cr_887_IP_unique	13.4312	5.36064
14	100948404	100949065	100948735	0.90594	3.26958	0.0369644	H3K27cr_887_IP_unique	13.2008	7.04505
14	101208194	101208885	101208540	0.96466	3.18316	0.0369644	H3K27cr_887_IP_unique	12.6889	6.50176
14	101375771	101376969	101376370	0.68693	4.06978	0.0270079	H3K27cr_887_IP_unique	21.3068	13.2352
14	101979581	101980837	101980209	1.26148	2.90368	0.0236053	H3K27cr_887_IP_unique	11.5869	4.83306
15	63665889	63666937	63666413	1.03552	3.52764	0.0161167	H3K27cr_887_IP_unique	16.5115	8.05498
15	76348161	76348663	76348412	1.20309	2.87744	0.0333252	H3K27cr_887_IP_unique	11.1501	4.84299
15	78484615	78485363	78484989	0.97588	3.06464	0.035408	H3K27cr_887_IP_unique	11.7337	5.96574
15	92895327	92895895	92895611	1.5732	3.04373	0.0110893	H3K27cr_887_IP_unique	14.2247	4.78041
15	94243556	94245329	94244443	1.23061	4.72689	0.000342692	H3K27cr_887_IP_unique	40.566	17.2867
15	97356004	97356686	97356345	1.43128	3.50561	0.00490099	H3K27cr_887_IP_unique	18.6519	6.91617
15	99775679	99775996	99775838	1.89428	1.91645	0.0351562	H3K27cr_887_IP_unique	7.27821	1.9579
16	3621636	3622082	3621859	1.07953	2.82193	0.0458221	H3K27cr_887_IP_unique	10.2795	4.86407
16	10698156	10699270	10698713	0.94722	3.57741	0.0232797	H3K27cr_887_IP_unique	16.5759	8.5968
16	20826760	20827272	20827016	0.68637	3.76666	0.0399988	H3K27cr_887_IP_unique	17.2659	10.7293
16	24537541	24538059	24537800	1.2425	2.5222	0.0436401	H3K27cr_887_IP_unique	8.83631	3.73459
16	26812224	26813017	26812621	0.51374	4.48109	0.0295177	H3K27cr_887_IP_unique	26.685	18.6903
16	49943333	49944198	49943766	0.91023	3.15871	0.0480537	H3K27cr_887_IP_unique	12.2425	6.51421
16	53240650	53241407	53241029	1.68602	2.72147	0.0138855	H3K27cr_887_IP_unique	11.8308	3.67683
16	53949052	53949681	53949367	1.0452	2.63339	0.0436401	H3K27cr_887_IP_unique	8.91351	4.31929
16	54680555	54681227	54680891	1.13037	3.47418	0.0219187	H3K27cr_887_IP_unique	16.4426	7.51096
16	55253030	55253729	55253380	0.91023	3.15871	0.0480537	H3K27cr_887_IP_unique	12.2425	6.51421
16	56506685	56507221	56506953	1.13929	3.13806	0.0258751	H3K27cr_887_IP_unique	13.0657	5.93158
16	66669219	66669575	66669397	1.1425	2.85022	0.0333252	H3K27cr_887_IP_unique	10.7143	4.85331
16	67038877	67039618	67039248	0.90349	3.46832	0.029225	H3K27cr_887_IP_unique	15.1376	8.09244
16	68987635	68988074	68987855	-0.68483	3.45345	0.0487083	H3K27cr_887_IP_unique	8.63999	13.8889
16	69648231	69649065	69648648	1.05234	2.96241	0.0333252	H3K27cr_887_IP_unique	11.2245	5.41228
16	71331289	71332182	71331736	1.374	2.78112	0.0208282	H3K27cr_887_IP_unique	11.0664	4.26967
16	72500805	72501515	72501160	1.3134	2.7539	0.0208282	H3K27cr_887_IP_unique	10.6339	4.27877
16	72706773	72707405	72707089	1.74405	2.51118	0.0174561	H3K27cr_887_IP_unique	10.4339	3.11484
16	73217549	73218210	73217880	1.1425	2.85022	0.0333252	H3K27cr_887_IP_unique	10.7143	4.85331
16	73221023	73222382	73221703	1.83587	2.98864	0.00369644	H3K27cr_887_IP_unique	14.9967	4.20092
16	74829203	74829781	74829492	0.86324	2.87744	0.0458221	H3K27cr_887_IP_unique	9.91123	5.44837
16	75084650	75085742	75085196	0.8533	3.24593	0.0369644	H3K27cr_887_IP_unique	12.7513	7.05809
16	75583100	75584011	75583556	0.75962	3.40368	0.0381196	H3K27cr_887_IP_unique	13.7703	8.13346
16	75843631	75844042	75843837	1.07953	2.82193	0.0458221	H3K27cr_887_IP_unique	10.2795	4.86407
16	79257747	79258313	79258030	-0.83439	3.27345	0.0369644	H3K27cr_887_IP_unique	7.24132	12.912
16	79345654	79346430	79346042	2.14863	2.40368	0.0111084	H3K27cr_887_IP_unique	11.1424	2.51291
16	80532693	80533579	80533136	0.85695	3.44741	0.029225	H3K27cr_887_IP_unique	14.6811	8.10569
16	80866978	80869115	80868047	0.83586	3.76374	0.0244437	H3K27cr_887_IP_unique	18.1471	10.1669
16	80973365	80974674	80974020	0.8533	3.24593	0.0369644	H3K27cr_887_IP_unique	12.7513	7.05809
16	81002605	81004478	81003542	2.04467	3.08245	0.00142694	H3K27cr_887_IP_unique	17.2054	4.17021
16	81025784	81027454	81026619	1.17208	3.49292	0.0103147	H3K27cr_887_IP_unique	16.9001	7.49996
16	81049569	81050539	81050054	3.03579	1.90368	0.00146484	H3K27cr_887_IP_unique	10.7151	1.30657
16	81073006	81074087	81073547	1.11768	3.25191	0.0184822	H3K27cr_887_IP_unique	14.033	6.46689
16	81333303	81334815	81334059	1.14601	3.37744	0.0203304	H3K27cr_887_IP_unique	15.4598	6.98586
16	81346831	81347669	81347250	1.68337	3.24593	0.00313926	H3K27cr_887_IP_unique	17.0018	5.29357
16	81786653	81788109	81787381	0.8218	3.60473	0.0304427	H3K27cr_887_IP_unique	16.1743	9.15035
16	81793708	81795383	81794546	0.63811	3.5222	0.0487083	H3K27cr_887_IP_unique	14.3329	9.20961
16	81905809	81906624	81906217	0.75085	3.30367	0.0485158	H3K27cr_887_IP_unique	12.809	7.61181
16	82027681	82029536	82028609	0.26652	5.21182	0.0332459	H3K27cr_887_IP_unique	40.6471	33.7908
16	82031248	82031866	82031557	1.25237	3.529	0.00716299	H3K27cr_887_IP_unique	17.817	7.47883
16	82032272	82032885	82032579	1.13929	3.13806	0.0258751	H3K27cr_887_IP_unique	13.0657	5.93158
16	82107303	82107955	82107629	1.07723	3.54638	0.0161167	H3K27cr_887_IP_unique	16.9709	8.04318
16	82114229	82116689	82115459	0.75908	4.25489	0.0182924	H3K27cr_887_IP_unique	24.8372	14.6756
16	82127008	82127733	82127371	0.96466	3.18316	0.0369644	H3K27cr_887_IP_unique	12.6889	6.50176
16	82179062	82180388	82179725	1.37225	2.95345	0.0236053	H3K27cr_887_IP_unique	12.4629	4.81429
16	82195644	82196723	82196184	0.94722	3.57741	0.0232797	H3K27cr_887_IP_unique	16.5759	8.5968
16	82284573	82286573	82285573	0.62072	3.80367	0.0399988	H3K27cr_887_IP_unique	17.3159	11.2613
16	82501216	82501772	82501494	-0.83791	3.83621	0.0254378	H3K27cr_887_IP_unique	10.6831	19.0956
16	82849365	82850517	82849941	0.75962	3.40368	0.0381196	H3K27cr_887_IP_unique	13.7703	8.13346
16	83148455	83149788	83149122	0.86462	3.62396	0.0232797	H3K27cr_887_IP_unique	16.6364	9.13659
16	83293230	83295417	83294324	0.84074	4.08371	0.0168132	H3K27cr_887_IP_unique	22.6915	12.6699
16	83378483	83380386	83379435	0.41019	4.19077	0.0468418	H3K27cr_887_IP_unique	21.0518	15.8419
16	83528732	83529616	83529174	0.85447	3.35022	0.0381196	H3K27cr_887_IP_unique	13.7128	7.58415
16	83592618	83594839	83593729	1.39877	3.86396	0.0022449	H3K27cr_887_IP_unique	23.6431	8.96667
16	83605893	83606499	83606196	0.97588	3.06464	0.035408	H3K27cr_887_IP_unique	11.7337	5.96574
16	83617187	83617845	83617516	-0.40206	3.95345	0.048022	H3K27cr_887_IP_unique	13.4769	17.8083
16	83797912	83799052	83798482	1.5732	3.04373	0.0110893	H3K27cr_887_IP_unique	14.2247	4.78041
16	84072857	84074956	84073907	0.98892	3.59615	0.0232797	H3K27cr_887_IP_unique	17.0371	8.58421
16	84373164	84374024	84373594	1.42245	3.12869	0.0110893	H3K27cr_887_IP_unique	14.3196	5.34234
16	84467726	84468437	84468082	1.25738	3.31468	0.0129375	H3K27cr_887_IP_unique	15.3841	6.43522
16	85330514	85331803	85331159	1.08756	3.45495	0.0219187	H3K27cr_887_IP_unique	15.9859	7.52227
16	85864457	85866294	85865376	1.43128	3.50561	0.00490099	H3K27cr_887_IP_unique	18.6519	6.91617
16	85891002	85891672	85891337	0.75962	3.40368	0.0381196	H3K27cr_887_IP_unique	13.7703	8.13346
16	86023581	86024934	86024258	0.94771	3.73989	0.0186544	H3K27cr_887_IP_unique	18.5551	9.62
16	86164386	86165635	86165011	0.8569	3.01118	0.0472107	H3K27cr_887_IP_unique	10.8501	5.99074
16	86184101	86184581	86184341	0.80349	3.32732	0.0485158	H3K27cr_887_IP_unique	13.2605	7.59774
16	86420277	86420715	86420496	1.08756	3.45495	0.0219187	H3K27cr_887_IP_unique	15.9859	7.52227
16	87192201	87192641	87192421	-0.6065	3.48864	0.0487083	H3K27cr_887_IP_unique	9.097	13.8507
16	87230962	87232556	87231759	0.73258	3.56464	0.0389667	H3K27cr_887_IP_unique	15.2521	9.17908
16	87763949	87765335	87764642	1.07953	2.82193	0.0458221	H3K27cr_887_IP_unique	10.2795	4.86407
16	88312282	88312990	88312636	0.68604	3.54373	0.0389667	H3K27cr_887_IP_unique	14.7921	9.19411
16	88594111	88594846	88594479	1.74405	2.51118	0.0174561	H3K27cr_887_IP_unique	10.4339	3.11484
16	89029573	89030801	89030187	1.90678	3.48289	0.000701733	H3K27cr_887_IP_unique	21.6498	5.77373
16	89376671	89377272	89376972	1.38219	2.58496	0.0305481	H3K27cr_887_IP_unique	9.68706	3.7163
17	397943	398600	398272	1.14601	3.37744	0.0203304	H3K27cr_887_IP_unique	15.4598	6.98586
17	13467627	13468870	13468249	2.68063	2.6427	0.000291824	H3K27cr_887_IP_unique	15.8127	2.46637
17	16126731	16127978	16127355	1.74186	3.845	0.000528415	H3K27cr_887_IP_unique	26.2807	7.85749
17	17197068	17197520	17197294	1.32283	2.32193	0.0402832	H3K27cr_887_IP_unique	7.90816	3.16129
17	26884048	26884949	26884499	-0.73784	6.08426	0.00042938	H3K27cr_887_IP_unique	52.5397	87.6194
17	29256373	29257119	29256746	1.62968	2.69616	0.0208282	H3K27cr_887_IP_unique	11.4003	3.68412
17	29334593	29335505	29335049	0.87455	3.78112	0.0186544	H3K27cr_887_IP_unique	18.615	10.1531
17	30359007	30360049	30359528	1.80464	2.53841	0.0111084	H3K27cr_887_IP_unique	10.8583	3.10821
17	31136512	31137054	31136783	1.05234	2.96241	0.0333252	H3K27cr_887_IP_unique	11.2245	5.41228
17	36145700	36146773	36146237	0.70688	4.02356	0.0270079	H3K27cr_887_IP_unique	20.7782	12.7297
17	37760550	37761386	37760968	0.8569	3.01118	0.0472107	H3K27cr_887_IP_unique	10.8501	5.99074
17	39855568	39856268	39855918	1.374	2.78112	0.0208282	H3K27cr_887_IP_unique	11.0664	4.26967
17	40790023	40791327	40790675	0.8533	3.24593	0.0369644	H3K27cr_887_IP_unique	12.7513	7.05809
17	41156332	41157115	41156724	1.08756	3.45495	0.0219187	H3K27cr_887_IP_unique	15.9859	7.52227
17	41995063	41995446	41995255	1.68676	2.19616	0.0402832	H3K27cr_887_IP_unique	8.22228	2.55404
17	42262409	42262808	42262609	1.11073	2.98864	0.0236053	H3K27cr_887_IP_unique	11.6641	5.40118
17	42502125	42503148	42502637	1.26148	2.90368	0.0236053	H3K27cr_887_IP_unique	11.5869	4.83306
17	43179192	43180865	43180029	0.85447	3.35022	0.0381196	H3K27cr_887_IP_unique	13.7128	7.58415
17	44640995	44642096	44641546	0.75962	3.40368	0.0381196	H3K27cr_887_IP_unique	13.7703	8.13346
17	45700765	45701325	45701045	0.95691	3.29248	0.0277233	H3K27cr_887_IP_unique	13.651	7.03244
17	46043208	46045268	46044238	1.78479	3.55164	0.000701733	H3K27cr_887_IP_unique	21.7665	6.31704
17	46085858	46086729	46086294	1.19026	3.16096	0.0184822	H3K27cr_887_IP_unique	13.5113	5.92096
17	46099597	46100178	46099888	1.07953	2.82193	0.0458221	H3K27cr_887_IP_unique	10.2795	4.86407
17	46116758	46117418	46117088	1.74405	2.51118	0.0174561	H3K27cr_887_IP_unique	10.4339	3.11484
17	46128010	46130223	46129117	0.94771	3.73989	0.0186544	H3K27cr_887_IP_unique	18.5551	9.62
17	46131852	46132511	46132182	1.20309	2.87744	0.0333252	H3K27cr_887_IP_unique	11.1501	4.84299
17	46744257	46746895	46745576	0.86462	3.62396	0.0232797	H3K27cr_887_IP_unique	16.6364	9.13659
17	46918401	46919727	46919064	0.57902	3.78493	0.0399988	H3K27cr_887_IP_unique	16.8472	11.2779
17	47116762	47118769	47117766	1.37936	3.24593	0.0129375	H3K27cr_887_IP_unique	15.3016	5.88175
17	47144502	47145302	47144902	0.67131	3.45345	0.0487083	H3K27cr_887_IP_unique	13.824	8.68056
17	47182157	47184225	47183191	1.38783	3.77537	0.00272548	H3K27cr_887_IP_unique	22.1508	8.46471
17	47213460	47215223	47214342	0.7752	4.05426	0.0214835	H3K27cr_887_IP_unique	21.7337	12.6991
17	47330104	47331316	47330710	1.31517	3.45345	0.0103147	H3K27cr_887_IP_unique	17.28	6.94445
17	47332448	47336041	47334245	0.86937	3.7047	0.0244437	H3K27cr_887_IP_unique	17.6229	9.64652
17	47401832	47405428	47403630	1.52527	3.0222	0.0110893	H3K27cr_887_IP_unique	13.7831	4.78847
17	47414661	47415133	47414897	1.21215	3.29436	0.0129375	H3K27cr_887_IP_unique	14.933	6.44546
17	47440359	47441593	47440976	0.94771	3.73989	0.0186544	H3K27cr_887_IP_unique	18.5551	9.62
17	47758298	47759187	47758743	0.63857	3.87493	0.0402765	H3K27cr_887_IP_unique	18.3056	11.7587
17	48109772	48110982	48110377	0.58871	3.5	0.0487083	H3K27cr_887_IP_unique	13.8744	9.22561
17	48247256	48248265	48247761	0.91233	3.79809	0.0186544	H3K27cr_887_IP_unique	19.0836	10.1396
17	48254115	48254823	48254469	0.86462	3.62396	0.0232797	H3K27cr_887_IP_unique	16.6364	9.13659
17	48349136	48349840	48349488	0.55827	3.83886	0.0483319	H3K27cr_887_IP_unique	17.3636	11.7919
17	48376466	48379591	48378029	0.42627	4.28445	0.0403508	H3K27cr_887_IP_unique	22.5896	16.8108
17	48993438	48994548	48993993	0.90387	3.37242	0.0381196	H3K27cr_887_IP_unique	14.1659	7.57099
17	49342396	49343575	49342986	1.03222	3.08995	0.035408	H3K27cr_887_IP_unique	12.1768	5.95394
17	49540108	49540619	49540364	0.49221	3.74593	0.0485699	H3K27cr_887_IP_unique	15.9119	11.3123
17	49667886	49668682	49668284	0.94771	3.73989	0.0186544	H3K27cr_887_IP_unique	18.5551	9.62
17	49748187	49749465	49748826	-0.57118	3.99363	0.0404396	H3K27cr_887_IP_unique	13.0687	19.4167
17	49801667	49802346	49802007	0.91023	3.15871	0.0480537	H3K27cr_887_IP_unique	12.2425	6.51421
17	50493654	50495177	50494416	0.98661	3.67878	0.0174598	H3K27cr_887_IP_unique	18.0269	9.0975
17	50729603	50729891	50729747	0.8533	3.24593	0.0369644	H3K27cr_887_IP_unique	12.7513	7.05809
17	50764951	50765230	50765091	-0.63432	3.72147	0.0485699	H3K27cr_887_IP_unique	10.5877	16.4342
17	50878080	50878574	50878327	1.02957	3.61441	0.0232797	H3K27cr_887_IP_unique	17.4989	8.57196
17	51013529	51014182	51013856	1.34418	3.35368	0.00889456	H3K27cr_887_IP_unique	16.2884	6.41562
17	54962798	54964245	54963522	1.05424	3.33621	0.0203304	H3K27cr_887_IP_unique	14.5539	7.00842
17	54984728	54986064	54985396	0.74421	3.64846	0.0395755	H3K27cr_887_IP_unique	16.2297	9.68905
17	55002268	55003912	55003090	0.88576	3.92275	0.0150204	H3K27cr_887_IP_unique	20.615	11.1569
17	55005078	55006470	55005774	0.63552	4.19937	0.0281421	H3K27cr_887_IP_unique	22.8977	14.7394
17	55048948	55049588	55049268	0.95691	3.29248	0.0277233	H3K27cr_887_IP_unique	13.651	7.03244
17	55204532	55205284	55204908	0.72702	3.78493	0.0322212	H3K27cr_887_IP_unique	17.7339	10.714
17	55220008	55220735	55220372	0.70864	3.38078	0.0485158	H3K27cr_887_IP_unique	13.3161	8.14804
17	55407063	55409496	55408280	1.04357	3.43518	0.0219187	H3K27cr_887_IP_unique	15.5298	7.53391
17	55541326	55541794	55541560	0.63811	3.5222	0.0487083	H3K27cr_887_IP_unique	14.3329	9.20961
17	55591166	55592228	55591697	1.04357	3.43518	0.0219187	H3K27cr_887_IP_unique	15.5298	7.53391
17	55599348	55601083	55600216	1.3935	3.48864	0.00716299	H3K27cr_887_IP_unique	18.194	6.92536
17	55777501	55778155	55777828	1.42335	3.26569	0.00889456	H3K27cr_887_IP_unique	15.751	5.87266
17	55787677	55788843	55788260	1.0173	3.20681	0.0258751	H3K27cr_887_IP_unique	13.1361	6.48974
17	56202471	56203405	56202938	0.51657	3.82012	0.0483319	H3K27cr_887_IP_unique	16.8936	11.8092
17	56718641	56719152	56718897	-0.56289	3.612	0.0487083	H3K27cr_887_IP_unique	10.06	14.8609
17	56852928	56854224	56853576	0.77781	3.58496	0.0304427	H3K27cr_887_IP_unique	15.7128	9.16451
17	56863533	56865723	56864628	1.54264	3.44285	0.002639	H3K27cr_887_IP_unique	18.5606	6.37103
17	56942992	56943899	56943446	0.85447	3.35022	0.0381196	H3K27cr_887_IP_unique	13.7128	7.58415
17	56988050	56988750	56988400	0.8533	3.24593	0.0369644	H3K27cr_887_IP_unique	12.7513	7.05809
17	56989647	56990502	56990075	0.81518	3.51809	0.0389667	H3K27cr_887_IP_unique	15.1966	8.63678
17	57208416	57209491	57208954	0.86041	3.53841	0.0304427	H3K27cr_887_IP_unique	15.6557	8.62307
17	57233092	57233889	57233491	0.75962	3.40368	0.0381196	H3K27cr_887_IP_unique	13.7703	8.13346
17	57274215	57275256	57274736	0.85695	3.44741	0.029225	H3K27cr_887_IP_unique	14.6811	8.10569
17	57346529	57347596	57347063	1.2876	3.2047	0.0184822	H3K27cr_887_IP_unique	14.405	5.90074
17	57597776	57598446	57598111	1.05234	2.96241	0.0333252	H3K27cr_887_IP_unique	11.2245	5.41228
17	58107131	58108563	58107847	1.35481	3.47126	0.00716299	H3K27cr_887_IP_unique	17.7367	6.93478
17	58259216	58260642	58259929	1.38589	3.37242	0.00601691	H3K27cr_887_IP_unique	16.7415	6.40622
17	58261340	58261984	58261662	1.69617	2.92587	0.00583649	H3K27cr_887_IP_unique	13.6797	4.22159
17	58417695	58421591	58419643	0.78702	3.6677	0.0314276	H3K27cr_887_IP_unique	16.6934	9.67448
17	58454372	58456643	58455508	0.41807	4.32193	0.0403508	H3K27cr_887_IP_unique	23.1183	17.3023
17	58730535	58731331	58730933	0.90594	3.26958	0.0369644	H3K27cr_887_IP_unique	13.2008	7.04505
17	58766587	58767586	58767087	1.2876	3.2047	0.0184822	H3K27cr_887_IP_unique	14.405	5.90074
17	58771612	58773897	58772755	0.77748	3.8741	0.0254378	H3K27cr_887_IP_unique	19.1974	11.1995
17	58775103	58775655	58775379	0.9518	3.39395	0.029225	H3K27cr_887_IP_unique	14.6198	7.55825
17	58779681	58781092	58780387	0.90349	3.46832	0.029225	H3K27cr_887_IP_unique	15.1376	8.09244
17	58799684	58801296	58800490	1.66496	3.08496	0.00739288	H3K27cr_887_IP_unique	15.1101	4.76501
17	58874941	58876710	58875826	1.79948	3.29809	0.00200564	H3K27cr_887_IP_unique	18.3516	5.27201
17	58894165	58895264	58894715	1.0173	3.20681	0.0258751	H3K27cr_887_IP_unique	13.1361	6.48974
17	58917389	58918623	58918006	1.46899	3.1496	0.00739288	H3K27cr_887_IP_unique	14.7649	5.3336
17	58919197	58919609	58919403	0.8533	3.24593	0.0369644	H3K27cr_887_IP_unique	12.7513	7.05809
17	58932042	58933521	58932782	0.55786	3.70893	0.0485699	H3K27cr_887_IP_unique	15.8659	10.7778
17	58969971	58972263	58971117	0.79622	3.74593	0.0244437	H3K27cr_887_IP_unique	17.6799	10.1811
17	58982602	58985379	58983991	1.27089	3.63339	0.00827042	H3K27cr_887_IP_unique	19.2774	7.98862
17	59002058	59002687	59002373	0.68604	3.54373	0.0389667	H3K27cr_887_IP_unique	14.7921	9.19411
17	59021389	59022829	59022109	1.54852	3.32193	0.00601691	H3K27cr_887_IP_unique	17.1031	5.84688
17	59035623	59036170	59035897	0.91749	3.03841	0.0472107	H3K27cr_887_IP_unique	11.2914	5.978
17	59043625	59044443	59044034	0.75962	3.40368	0.0381196	H3K27cr_887_IP_unique	13.7703	8.13346
17	59070612	59071364	59070988	0.75085	3.30367	0.0485158	H3K27cr_887_IP_unique	12.809	7.61181
17	59078376	59079681	59079029	1.23967	3.18316	0.0184822	H3K27cr_887_IP_unique	13.9578	5.91069
17	59082723	59084532	59083628	1.81658	3.56593	0.000701733	H3K27cr_887_IP_unique	22.2267	6.30998
17	59112443	59113075	59112759	1.31386	2.55426	0.0436401	H3K27cr_887_IP_unique	9.26116	3.72523
17	59117610	59119216	59118413	1.23282	3.41645	0.0146125	H3K27cr_887_IP_unique	16.3685	6.96458
17	59133557	59134448	59134003	0.97588	3.06464	0.035408	H3K27cr_887_IP_unique	11.7337	5.96574
17	59145209	59146369	59145789	0.90594	3.26958	0.0369644	H3K27cr_887_IP_unique	13.2008	7.04505
17	59227054	59228833	59227944	0.81518	3.51809	0.0389667	H3K27cr_887_IP_unique	15.1966	8.63678
17	59240265	59241556	59240911	0.656	3.35712	0.0485158	H3K27cr_887_IP_unique	12.8627	8.16313
17	59246971	59247594	59247283	1.27414	3.06206	0.0163422	H3K27cr_887_IP_unique	12.9882	5.37025
17	59310761	59311752	59311257	0.96466	3.18316	0.0369644	H3K27cr_887_IP_unique	12.6889	6.50176
17	59437619	59439004	59438312	0.76865	3.49718	0.0389667	H3K27cr_887_IP_unique	14.7383	8.65092
17	59536821	59538217	59537519	0.90387	3.37242	0.0381196	H3K27cr_887_IP_unique	14.1659	7.57099
17	59610587	59612018	59611303	1.08756	3.45495	0.0219187	H3K27cr_887_IP_unique	15.9859	7.52227
17	59622850	59624394	59623622	1.29106	3.54638	0.00716299	H3K27cr_887_IP_unique	18.2764	7.46867
17	59642787	59644015	59643401	1.35481	3.47126	0.00716299	H3K27cr_887_IP_unique	17.7367	6.93478
17	59667255	59668284	59667770	1.3935	3.48864	0.00716299	H3K27cr_887_IP_unique	18.194	6.92536
17	59672989	59673730	59673360	0.76865	3.49718	0.0389667	H3K27cr_887_IP_unique	14.7383	8.65092
17	59674170	59675282	59674726	1.00632	3.31468	0.0277233	H3K27cr_887_IP_unique	14.1021	7.02024
17	59681171	59682684	59681928	1.04357	3.43518	0.0219187	H3K27cr_887_IP_unique	15.5298	7.53391
17	59711103	59711837	59711470	1.23967	3.18316	0.0184822	H3K27cr_887_IP_unique	13.9578	5.91069
17	59714985	59716947	59715966	0.85695	3.44741	0.029225	H3K27cr_887_IP_unique	14.6811	8.10569
17	59741776	59744158	59742967	1.25738	3.31468	0.0129375	H3K27cr_887_IP_unique	15.3841	6.43522
17	59803157	59804557	59803857	0.76865	3.49718	0.0389667	H3K27cr_887_IP_unique	14.7383	8.65092
17	59810539	59812575	59811557	0.35936	4.25439	0.0464034	H3K27cr_887_IP_unique	21.6167	16.8504
17	59907800	59908580	59908190	0.86324	2.87744	0.0458221	H3K27cr_887_IP_unique	9.91123	5.44837
17	60038621	60039859	60039240	0.98892	3.59615	0.0232797	H3K27cr_887_IP_unique	17.0371	8.58421
17	60068957	60071065	60070011	1.75236	3.53707	0.00110272	H3K27cr_887_IP_unique	21.3069	6.32424
17	60084420	60086804	60085612	0.47852	4.22147	0.0404543	H3K27cr_887_IP_unique	22.0199	15.8039
17	60221563	60223110	60222337	1.15752	3.58245	0.0116399	H3K27cr_887_IP_unique	17.8916	8.02052
17	60235199	60236146	60235673	0.58183	3.6496	0.0487083	H3K27cr_887_IP_unique	15.3538	10.2581
17	60244701	60246093	60245397	0.67131	3.45345	0.0487083	H3K27cr_887_IP_unique	13.824	8.68056
17	60260324	60262128	60261226	1.31517	3.45345	0.0103147	H3K27cr_887_IP_unique	17.28	6.94445
17	60273114	60275197	60274156	1.46899	3.1496	0.00739288	H3K27cr_887_IP_unique	14.7649	5.3336
17	60276397	60277834	60277116	0.64467	3.74793	0.0399988	H3K27cr_887_IP_unique	16.7985	10.745
17	60278090	60278638	60278364	1.08893	3.87744	0.0103265	H3K27cr_887_IP_unique	21.4352	10.0769
17	60313419	60314244	60313832	0.95691	3.29248	0.0277233	H3K27cr_887_IP_unique	13.651	7.03244
17	60318843	60319761	60319302	1.21215	3.29436	0.0129375	H3K27cr_887_IP_unique	14.933	6.44546
17	60339246	60340201	60339724	1.01399	2.79248	0.0458221	H3K27cr_887_IP_unique	9.84558	4.87528
17	60386835	60388382	60387609	0.98897	4.03237	0.0121429	H3K27cr_887_IP_unique	23.0526	11.6148
17	60488431	60488822	60488627	2.49558	1.66096	0.00878906	H3K27cr_887_IP_unique	7.50969	1.33161
17	60500477	60502467	60501472	1.53956	3.55426	0.00330817	H3K27cr_887_IP_unique	20.0293	6.8899
17	60548664	60549351	60549008	0.80349	3.32732	0.0485158	H3K27cr_887_IP_unique	13.2605	7.59774
17	60603999	60604646	60604323	1.01399	2.79248	0.0458221	H3K27cr_887_IP_unique	9.84558	4.87528
17	60616560	60617090	60616825	0.96466	3.18316	0.0369644	H3K27cr_887_IP_unique	12.6889	6.50176
17	60617512	60619429	60618471	1.1079	3.6496	0.0174598	H3K27cr_887_IP_unique	18.4245	8.54839
17	60633745	60635562	60634654	1.32511	3.08496	0.0163422	H3K27cr_887_IP_unique	13.4312	5.36064
17	60640051	60641721	60640886	0.8218	3.60473	0.0304427	H3K27cr_887_IP_unique	16.1743	9.15035
17	60651791	60653663	60652727	0.88004	3.85368	0.0197143	H3K27cr_887_IP_unique	19.6125	10.6565
17	60656500	60657505	60657003	1.06828	3.22972	0.0184822	H3K27cr_887_IP_unique	13.5842	6.47813
17	60688726	60690167	60689447	0.95691	3.29248	0.0277233	H3K27cr_887_IP_unique	13.651	7.03244
17	60699132	60699728	60699430	0.91749	3.03841	0.0472107	H3K27cr_887_IP_unique	11.2914	5.978
17	60709898	60710412	60710155	0.91023	3.15871	0.0480537	H3K27cr_887_IP_unique	12.2425	6.51421
17	60738938	60739253	60739096	0.85389	3.13339	0.0480537	H3K27cr_887_IP_unique	11.7969	6.52712
17	60744519	60746021	60745270	0.54413	4.00561	0.0404396	H3K27cr_887_IP_unique	19.3959	13.3018
17	60754812	60755586	60755199	0.75962	3.40368	0.0381196	H3K27cr_887_IP_unique	13.7703	8.13346
17	60806481	60808668	60807575	0.76666	3.80274	0.0322212	H3K27cr_887_IP_unique	18.2026	10.699
17	60827792	60828862	60828327	0.98548	3.75686	0.0186544	H3K27cr_887_IP_unique	19.0221	9.60724
17	60871978	60873213	60872596	0.91502	5.01568	0.00254732	H3K27cr_887_IP_unique	44.4216	23.5584
17	60887716	60889504	60888610	0.92028	3.93826	0.0150204	H3K27cr_887_IP_unique	21.0887	11.1434
17	60896483	60897830	60897157	0.86041	3.53841	0.0304427	H3K27cr_887_IP_unique	15.6557	8.62307
17	60907182	60908351	60907767	0.95691	3.29248	0.0277233	H3K27cr_887_IP_unique	13.651	7.03244
17	60922454	60923794	60923124	1.48872	2.83267	0.0138855	H3K27cr_887_IP_unique	11.9342	4.25248
17	60956529	60958403	60957466	1.05847	3.78966	0.0139908	H3K27cr_887_IP_unique	19.958	9.58262
17	60965597	60966201	60965899	0.58871	3.5	0.0487083	H3K27cr_887_IP_unique	13.8744	9.22561
17	60970002	60970877	60970440	1.23967	3.18316	0.0184822	H3K27cr_887_IP_unique	13.9578	5.91069
17	61218313	61219470	61218892	0.73258	3.56464	0.0389667	H3K27cr_887_IP_unique	15.2521	9.17908
17	61241005	61241360	61241183	1.11768	3.25191	0.0184822	H3K27cr_887_IP_unique	14.033	6.46689
17	61472172	61472991	61472582	0.73258	3.56464	0.0389667	H3K27cr_887_IP_unique	15.2521	9.17908
17	61557624	61559802	61558713	0.60185	3.72869	0.0485699	H3K27cr_887_IP_unique	16.3318	10.7612
17	61661004	61661656	61661330	1.05847	3.78966	0.0139908	H3K27cr_887_IP_unique	19.958	9.58262
17	61695970	61696389	61696180	1.42335	3.26569	0.00889456	H3K27cr_887_IP_unique	15.751	5.87266
17	61963077	61964093	61963585	1.40182	3.59615	0.00330817	H3K27cr_887_IP_unique	19.6582	7.43965
17	61998081	61999412	61998747	0.9044	3.55817	0.0304427	H3K27cr_887_IP_unique	16.1155	8.60975
17	62340769	62341670	62341220	1.2215	3.03841	0.0163422	H3K27cr_887_IP_unique	12.546	5.3802
17	62570008	62571787	62570898	0.77738	4.21418	0.0175888	H3K27cr_887_IP_unique	24.2997	14.1771
17	62587881	62588302	62588092	1.30137	3.33444	0.00889456	H3K27cr_887_IP_unique	15.8359	6.42528
17	62827297	62828013	62827655	0.81518	3.51809	0.0389667	H3K27cr_887_IP_unique	15.1966	8.63678
17	62938781	62939433	62939107	0.91233	3.79809	0.0186544	H3K27cr_887_IP_unique	19.0836	10.1396
17	62974450	62975026	62974738	1.32229	3.74593	0.00399737	H3K27cr_887_IP_unique	21.2158	8.48423
17	62992438	62992771	62992605	1.0253	3.69616	0.0174598	H3K27cr_887_IP_unique	18.4917	9.08514
17	62999833	63000266	63000050	0.75962	3.40368	0.0381196	H3K27cr_887_IP_unique	13.7703	8.13346
17	63002448	63003467	63002958	0.7414	4.03908	0.0270079	H3K27cr_887_IP_unique	21.2557	12.7142
17	63026363	63027043	63026703	0.94872	3.48864	0.0219187	H3K27cr_887_IP_unique	15.5949	8.07959
17	63036448	63037263	63036856	1.38783	3.77537	0.00272548	H3K27cr_887_IP_unique	22.1508	8.46471
17	63098207	63099476	63098842	1.11787	3.56464	0.0161167	H3K27cr_887_IP_unique	17.4309	8.0317
17	63195752	63196791	63196272	1.03552	3.52764	0.0161167	H3K27cr_887_IP_unique	16.5115	8.05498
17	63220844	63221134	63220989	1.48872	2.83267	0.0138855	H3K27cr_887_IP_unique	11.9342	4.25248
17	63225180	63225474	63225327	0.49873	3.87242	0.0483319	H3K27cr_887_IP_unique	17.4093	12.321
17	63228852	63229312	63229082	1.96668	2.32193	0.0174561	H3K27cr_887_IP_unique	9.8852	2.52903
17	63284131	63285708	63284920	1.66453	3.71418	0.000947993	H3K27cr_887_IP_unique	23.3677	7.37128
17	63371952	63373156	63372554	1.03552	3.52764	0.0161167	H3K27cr_887_IP_unique	16.5115	8.05498
17	63597648	63599523	63598586	0.86937	3.7047	0.0244437	H3K27cr_887_IP_unique	17.6229	9.64652
17	63640353	63641091	63640722	0.80902	3.42587	0.0381196	H3K27cr_887_IP_unique	14.2253	8.11935
17	64110085	64110577	64110331	0.58871	3.5	0.0487083	H3K27cr_887_IP_unique	13.8744	9.22561
17	64115413	64116853	64116133	1.03222	3.08995	0.035408	H3K27cr_887_IP_unique	12.1768	5.95394
17	64142452	64143539	64142996	1.37225	2.95345	0.0236053	H3K27cr_887_IP_unique	12.4629	4.81429
17	64151886	64152687	64152287	0.81518	3.51809	0.0389667	H3K27cr_887_IP_unique	15.1966	8.63678
17	64203721	64205036	64204379	0.68604	3.54373	0.0389667	H3K27cr_887_IP_unique	14.7921	9.19411
17	64222600	64223469	64223035	0.85389	3.13339	0.0480537	H3K27cr_887_IP_unique	11.7969	6.52712
17	64227854	64229837	64228846	0.94722	3.57741	0.0232797	H3K27cr_887_IP_unique	16.5759	8.5968
17	64431554	64432821	64432188	1.27452	3.43518	0.0103147	H3K27cr_887_IP_unique	16.8239	6.95438
17	64507607	64509216	64508412	0.94722	3.57741	0.0232797	H3K27cr_887_IP_unique	16.5759	8.5968
17	64512858	64513800	64513329	1.07723	3.54638	0.0161167	H3K27cr_887_IP_unique	16.9709	8.04318
17	64528877	64530130	64529504	1.00632	3.31468	0.0277233	H3K27cr_887_IP_unique	14.1021	7.02024
17	64562988	64565955	64564472	1.17208	3.49292	0.0103147	H3K27cr_887_IP_unique	16.9001	7.49996
17	65029528	65030751	65030140	1.07723	3.54638	0.0161167	H3K27cr_887_IP_unique	16.9709	8.04318
17	65092189	65092769	65092479	0.70864	3.38078	0.0485158	H3K27cr_887_IP_unique	13.3161	8.14804
17	65236167	65236634	65236401	1.32283	2.32193	0.0402832	H3K27cr_887_IP_unique	7.90816	3.16129
17	65335425	65336916	65336171	0.49873	3.87242	0.0483319	H3K27cr_887_IP_unique	17.4093	12.321
17	65340634	65342432	65341533	0.67725	3.89232	0.0328572	H3K27cr_887_IP_unique	18.7777	11.7427
17	65451651	65452000	65451826	0.73258	3.56464	0.0389667	H3K27cr_887_IP_unique	15.2521	9.17908
17	65704874	65707395	65706135	0.81439	3.89068	0.0197143	H3K27cr_887_IP_unique	19.6693	11.1849
17	65769558	65771054	65770306	0.51657	3.82012	0.0483319	H3K27cr_887_IP_unique	16.8936	11.8092
17	65780585	65781509	65781047	1.19	3.39721	0.0146125	H3K27cr_887_IP_unique	15.9138	6.97507
17	65820346	65821501	65820924	1.06828	3.22972	0.0184822	H3K27cr_887_IP_unique	13.5842	6.47813
17	65822075	65823639	65822857	0.656	3.35712	0.0485158	H3K27cr_887_IP_unique	12.8627	8.16313
17	65841217	65843272	65842245	0.60185	3.72869	0.0485699	H3K27cr_887_IP_unique	16.3318	10.7612
17	65898274	65899230	65898752	0.8218	3.60473	0.0304427	H3K27cr_887_IP_unique	16.1743	9.15035
17	65906419	65907407	65906913	1.52527	3.0222	0.0110893	H3K27cr_887_IP_unique	13.7831	4.78847
17	65943890	65944320	65944105	0.99834	3.41486	0.029225	H3K27cr_887_IP_unique	15.0744	7.5459
17	65946493	65949209	65947851	0.52213	3.94056	0.048022	H3K27cr_887_IP_unique	18.3999	12.8126
17	65956849	65958141	65957495	0.73258	3.56464	0.0389667	H3K27cr_887_IP_unique	15.2521	9.17908
17	65959997	65961108	65960553	0.95691	3.29248	0.0277233	H3K27cr_887_IP_unique	13.651	7.03244
17	65968717	65971669	65970193	0.58905	4.43864	0.0243842	H3K27cr_887_IP_unique	26.5966	17.6808
17	65974366	65976180	65975273	0.78802	3.94209	0.0262857	H3K27cr_887_IP_unique	20.1974	11.6971
17	66002139	66003364	66002752	0.68637	3.76666	0.0399988	H3K27cr_887_IP_unique	17.2659	10.7293
17	66033487	66034819	66034153	1.06308	3.71313	0.0128651	H3K27cr_887_IP_unique	18.9572	9.07309
17	66039830	66040410	66040120	0.63811	3.5222	0.0487083	H3K27cr_887_IP_unique	14.3329	9.20961
17	66059589	66061672	66060631	0.79622	3.74593	0.0244437	H3K27cr_887_IP_unique	17.6799	10.1811
17	66068245	66072379	66070312	1.17208	3.49292	0.0103147	H3K27cr_887_IP_unique	16.9001	7.49996
17	66094430	66096484	66095457	1.19621	3.59984	0.0116399	H3K27cr_887_IP_unique	18.3529	8.00962
17	66128754	66130418	66129586	0.63811	3.5222	0.0487083	H3K27cr_887_IP_unique	14.3329	9.20961
17	66170597	66171271	66170934	0.73258	3.56464	0.0389667	H3K27cr_887_IP_unique	15.2521	9.17908
17	66174267	66175552	66174910	2.04467	3.08245	0.00142694	H3K27cr_887_IP_unique	17.2054	4.17021
17	66208691	66209367	66209029	0.63811	3.5222	0.0487083	H3K27cr_887_IP_unique	14.3329	9.20961
17	66312775	66313545	66313160	0.90594	3.26958	0.0369644	H3K27cr_887_IP_unique	13.2008	7.04505
17	66357249	66360150	66358700	1.02239	3.77345	0.0186544	H3K27cr_887_IP_unique	19.4898	9.59478
17	66429140	66429943	66429542	0.68604	3.54373	0.0389667	H3K27cr_887_IP_unique	14.7921	9.19411
17	66487074	66488016	66487545	1.34418	3.35368	0.00889456	H3K27cr_887_IP_unique	16.2884	6.41562
17	66525389	66526159	66525774	1.42335	3.26569	0.00889456	H3K27cr_887_IP_unique	15.751	5.87266
17	66540711	66541160	66540936	0.91023	3.15871	0.0480537	H3K27cr_887_IP_unique	12.2425	6.51421
17	66699785	66703262	66701524	1.16	4.22715	0.00400634	H3K27cr_887_IP_unique	27.996	12.5286
17	66711294	66711799	66711547	0.79887	3.22147	0.0480537	H3K27cr_887_IP_unique	12.3027	7.07161
17	67046405	67047616	67047011	0.58183	3.6496	0.0487083	H3K27cr_887_IP_unique	15.3538	10.2581
17	67066393	67067562	67066978	1.00632	3.31468	0.0277233	H3K27cr_887_IP_unique	14.1021	7.02024
17	67069710	67071812	67070761	0.65499	3.60837	0.0487083	H3K27cr_887_IP_unique	15.3043	9.71947
17	67128977	67129638	67129308	1.09999	3.72972	0.0128651	H3K27cr_887_IP_unique	19.4232	9.06133
17	67132290	67133012	67132651	0.60845	3.58746	0.0487083	H3K27cr_887_IP_unique	14.8428	9.73538
17	67137352	67138603	67137978	2.08336	3.09984	0.000872016	H3K27cr_887_IP_unique	17.649	4.16454
17	67151608	67153334	67152471	1.1079	3.6496	0.0174598	H3K27cr_887_IP_unique	18.4245	8.54839
17	67178579	67180490	67179535	2.19413	3.1496	0.000527799	H3K27cr_887_IP_unique	18.9834	4.14836
17	67197789	67199052	67198421	0.85389	3.13339	0.0480537	H3K27cr_887_IP_unique	11.7969	6.52712
17	67204533	67204904	67204719	1.05234	2.96241	0.0333252	H3K27cr_887_IP_unique	11.2245	5.41228
17	67229112	67230022	67229567	1.33414	3.22561	0.0129375	H3K27cr_887_IP_unique	14.8529	5.8911
17	67238848	67242868	67240858	1.02957	3.61441	0.0232797	H3K27cr_887_IP_unique	17.4989	8.57196
17	67346698	67348174	67347436	0.81518	3.51809	0.0389667	H3K27cr_887_IP_unique	15.1966	8.63678
17	67401901	67402390	67402146	2.09024	2.37744	0.0111084	H3K27cr_887_IP_unique	10.7225	2.51808
17	67469676	67470513	67470095	0.63811	3.5222	0.0487083	H3K27cr_887_IP_unique	14.3329	9.20961
17	67563727	67565384	67564556	0.7397	3.85712	0.0254378	H3K27cr_887_IP_unique	18.726	11.2143
17	67696115	67696660	67696388	0.78702	3.6677	0.0314276	H3K27cr_887_IP_unique	16.6934	9.67448
17	67738111	67739939	67739025	1.54852	3.32193	0.00601691	H3K27cr_887_IP_unique	17.1031	5.84688
17	67842984	67843543	67843264	0.81518	3.51809	0.0389667	H3K27cr_887_IP_unique	15.1966	8.63678
17	67853187	67853872	67853530	0.74421	3.64846	0.0395755	H3K27cr_887_IP_unique	16.2297	9.68905
17	67854236	67855055	67854646	0.74421	3.64846	0.0395755	H3K27cr_887_IP_unique	16.2297	9.68905
17	67880545	67881311	67880928	0.76865	3.49718	0.0389667	H3K27cr_887_IP_unique	14.7383	8.65092
17	67935953	67936943	67936448	0.75085	3.30367	0.0485158	H3K27cr_887_IP_unique	12.809	7.61181
17	67949609	67950963	67950286	1.03222	3.08995	0.035408	H3K27cr_887_IP_unique	12.1768	5.95394
17	68211696	68212291	68211994	0.75085	3.30367	0.0485158	H3K27cr_887_IP_unique	12.809	7.61181
17	68272612	68273016	68272814	0.8569	3.01118	0.0472107	H3K27cr_887_IP_unique	10.8501	5.99074
17	68365642	68367251	68366447	0.60845	3.58746	0.0487083	H3K27cr_887_IP_unique	14.8428	9.73538
17	68438966	68440055	68439511	0.68604	3.54373	0.0389667	H3K27cr_887_IP_unique	14.7921	9.19411
17	68520490	68520832	68520661	1.32511	3.08496	0.0163422	H3K27cr_887_IP_unique	13.4312	5.36064
17	68642069	68644230	68643150	0.66137	3.82193	0.0322212	H3K27cr_887_IP_unique	17.7853	11.2453
17	68669150	68670067	68669609	0.77781	3.58496	0.0304427	H3K27cr_887_IP_unique	15.7128	9.16451
17	68751216	68753916	68752566	1.3935	3.48864	0.00716299	H3K27cr_887_IP_unique	18.194	6.92536
17	68785277	68785972	68785625	1.08756	3.45495	0.0219187	H3K27cr_887_IP_unique	15.9859	7.52227
17	68807753	68808184	68807969	0.96466	3.18316	0.0369644	H3K27cr_887_IP_unique	12.6889	6.50176
17	68813772	68815043	68814408	0.99834	3.41486	0.029225	H3K27cr_887_IP_unique	15.0744	7.5459
17	68835091	68836958	68836025	0.60845	3.58746	0.0487083	H3K27cr_887_IP_unique	14.8428	9.73538
17	68850304	68852424	68851364	1.98714	3.22972	0.00126672	H3K27cr_887_IP_unique	18.6782	4.71137
17	68900590	68901485	68901038	1.33414	3.22561	0.0129375	H3K27cr_887_IP_unique	14.8529	5.8911
17	68913736	68915842	68914789	1.57955	3.45943	0.002639	H3K27cr_887_IP_unique	19.0169	6.36277
17	68922351	68923522	68922937	1.38589	3.37242	0.00601691	H3K27cr_887_IP_unique	16.7415	6.40622
17	68933310	68934800	68934055	1.32118	3.90769	0.0022449	H3K27cr_887_IP_unique	23.7241	9.49456
17	68936376	68938482	68937429	1.25396	3.71523	0.0093272	H3K27cr_887_IP_unique	20.2831	8.50463
17	68971621	68972721	68972171	1.13037	3.47418	0.0219187	H3K27cr_887_IP_unique	16.4426	7.51096
17	69078976	69081361	69080169	0.98661	3.67878	0.0174598	H3K27cr_887_IP_unique	18.0269	9.0975
17	69085231	69086245	69085738	1.23282	3.41645	0.0146125	H3K27cr_887_IP_unique	16.3685	6.96458
17	69132283	69133309	69132796	0.72702	3.78493	0.0322212	H3K27cr_887_IP_unique	17.7339	10.714
17	69184452	69186943	69185698	0.55827	3.83886	0.0483319	H3K27cr_887_IP_unique	17.3636	11.7919
17	69205293	69206506	69205900	1.20309	2.87744	0.0333252	H3K27cr_887_IP_unique	11.1501	4.84299
17	69226269	69228519	69227394	0.98548	3.75686	0.0186544	H3K27cr_887_IP_unique	19.0221	9.60724
17	69246158	69248273	69247216	0.76666	3.80274	0.0322212	H3K27cr_887_IP_unique	18.2026	10.699
17	69253099	69256017	69254558	0.61771	3.92587	0.0328572	H3K27cr_887_IP_unique	18.827	12.2696
17	69258086	69259622	69258854	1.95023	3.21313	0.00200564	H3K27cr_887_IP_unique	18.2301	4.71748
17	69269111	69273057	69271084	1.53956	3.55426	0.00330817	H3K27cr_887_IP_unique	20.0293	6.8899
17	69284093	69285248	69284671	1.31517	3.45345	0.0103147	H3K27cr_887_IP_unique	17.28	6.94445
17	69301541	69302712	69302127	1.42245	3.12869	0.0110893	H3K27cr_887_IP_unique	14.3196	5.34234
17	69363453	69363911	69363682	0.85389	3.13339	0.0480537	H3K27cr_887_IP_unique	11.7969	6.52712
17	69544225	69544880	69544553	0.9518	3.39395	0.029225	H3K27cr_887_IP_unique	14.6198	7.55825
17	69646355	69648029	69647192	0.45703	3.85368	0.0483319	H3K27cr_887_IP_unique	16.938	12.3391
17	69677316	69678584	69677950	1.1079	3.6496	0.0174598	H3K27cr_887_IP_unique	18.4245	8.54839
17	69853087	69853466	69853277	0.80739	4.22766	0.0137193	H3K27cr_887_IP_unique	24.7843	14.1622
17	70276300	70277004	70276652	1.32883	3.56335	0.00490099	H3K27cr_887_IP_unique	18.7364	7.45876
17	70363858	70364157	70364008	0.62072	3.80367	0.0399988	H3K27cr_887_IP_unique	17.3159	11.2613
17	70439605	70440518	70440062	0.57902	3.78493	0.0399988	H3K27cr_887_IP_unique	16.8472	11.2779
17	70556105	70556735	70556420	1.41059	3.69616	0.00399737	H3K27cr_887_IP_unique	21.1334	7.9495
17	70680460	70681577	70681019	0.98892	3.59615	0.0232797	H3K27cr_887_IP_unique	17.0371	8.58421
17	70857992	70859266	70858629	1.297	4.3968	0.000723093	H3K27cr_887_IP_unique	33.0208	13.4385
17	70994330	70995089	70994710	2.02322	3.24593	0.00126672	H3K27cr_887_IP_unique	19.127	4.7054
17	71035637	71036235	71035936	0.49873	3.87242	0.0483319	H3K27cr_887_IP_unique	17.4093	12.321
17	71061772	71062998	71062385	0.44166	4.37242	0.0402107	H3K27cr_887_IP_unique	24.1382	17.7727
17	71074872	71075227	71075050	1.08756	3.45495	0.0219187	H3K27cr_887_IP_unique	15.9859	7.52227
17	71084986	71086511	71085749	1.50427	3.53841	0.00330817	H3K27cr_887_IP_unique	19.5696	6.89845
17	71182566	71183094	71182830	1.31517	3.45345	0.0103147	H3K27cr_887_IP_unique	17.28	6.94445
17	71223008	71224447	71223728	0.95718	4.01809	0.0121429	H3K27cr_887_IP_unique	22.5753	11.6277
17	71277347	71277925	71277636	0.94872	3.48864	0.0219187	H3K27cr_887_IP_unique	15.5949	8.07959
17	72006253	72007339	72006796	0.86937	3.7047	0.0244437	H3K27cr_887_IP_unique	17.6229	9.64652
17	72041051	72041992	72041522	1.02239	3.77345	0.0186544	H3K27cr_887_IP_unique	19.4898	9.59478
17	72485706	72487286	72486496	0.82873	3.68643	0.0314276	H3K27cr_887_IP_unique	17.1578	9.66031
17	72534408	72535254	72534831	0.9044	3.55817	0.0304427	H3K27cr_887_IP_unique	16.1155	8.60975
17	72661700	72662209	72661955	-0.6065	3.48864	0.0487083	H3K27cr_887_IP_unique	9.097	13.8507
17	72668923	72670290	72669607	1.27643	4.16153	0.00152436	H3K27cr_887_IP_unique	27.8527	11.498
17	72680114	72681674	72680894	0.57902	3.78493	0.0399988	H3K27cr_887_IP_unique	16.8472	11.2779
17	72981946	72983005	72982476	0.656	3.35712	0.0485158	H3K27cr_887_IP_unique	12.8627	8.16313
17	73081629	73082989	73082309	0.63811	3.5222	0.0487083	H3K27cr_887_IP_unique	14.3329	9.20961
17	73904773	73905578	73905176	0.90594	3.26958	0.0369644	H3K27cr_887_IP_unique	13.2008	7.04505
17	74510759	74511389	74511074	0.85695	3.44741	0.029225	H3K27cr_887_IP_unique	14.6811	8.10569
17	75361616	75362726	75362171	1.54264	3.44285	0.002639	H3K27cr_887_IP_unique	18.5606	6.37103
17	75882726	75883087	75882907	-0.7785	3.03841	0.0472107	H3K27cr_887_IP_unique	6.273	10.7604
17	76234122	76235044	76234583	0.67131	3.45345	0.0487083	H3K27cr_887_IP_unique	13.824	8.68056
17	76340862	76341507	76341185	0.99175	2.93518	0.0333252	H3K27cr_887_IP_unique	10.7858	5.42381
17	76378864	76379651	76379258	0.91749	3.03841	0.0472107	H3K27cr_887_IP_unique	11.2914	5.978
17	76650836	76651543	76651190	0.86324	2.87744	0.0458221	H3K27cr_887_IP_unique	9.91123	5.44837
17	77335449	77336055	77335752	1.13094	4.60106	0.00115055	H3K27cr_887_IP_unique	35.9155	16.3996
17	77849558	77851435	77850497	1.33094	5.28445	1.39521e-05	H3K27cr_887_IP_unique	61.8166	24.5727
17	78053662	78054845	78054254	0.5986	3.97491	0.0404396	H3K27cr_887_IP_unique	19.3493	12.7782
17	78761830	78763387	78762609	0.80902	3.42587	0.0381196	H3K27cr_887_IP_unique	14.2253	8.11935
17	78846926	78847445	78847186	0.52344	4.19616	0.0340668	H3K27cr_887_IP_unique	21.9763	15.2892
17	79066019	79066394	79066207	0.7397	3.85712	0.0254378	H3K27cr_887_IP_unique	18.726	11.2143
17	79488818	79489225	79489022	-0.74262	3.31468	0.0485158	H3K27cr_887_IP_unique	7.69205	12.8704
17	79722502	79723313	79722908	1.16707	3.01395	0.0236053	H3K27cr_887_IP_unique	12.1046	5.3905
17	79748767	79749878	79749323	1.11768	3.25191	0.0184822	H3K27cr_887_IP_unique	14.033	6.46689
17	79960965	79961480	79961223	1.05234	2.96241	0.0333252	H3K27cr_887_IP_unique	11.2245	5.41228
17	80370886	80373148	80372017	1.5582	3.18969	0.00485158	H3K27cr_887_IP_unique	15.6576	5.31691
17	82471749	82472283	82472016	0.86324	2.87744	0.0458221	H3K27cr_887_IP_unique	9.91123	5.44837
17	82474314	82474727	82474521	1.0452	2.63339	0.0436401	H3K27cr_887_IP_unique	8.91351	4.31929
17	82944961	82945316	82945139	1.25044	2.72561	0.0305481	H3K27cr_887_IP_unique	10.2023	4.28825
17	82994362	82996002	82995182	1.13037	3.47418	0.0219187	H3K27cr_887_IP_unique	16.4426	7.51096
17	83156515	83157495	83157005	0.94872	3.48864	0.0219187	H3K27cr_887_IP_unique	15.5949	8.07959
18	5307595	5308023	5307809	1.21867	3.69937	0.0093272	H3K27cr_887_IP_unique	19.8176	8.51518
18	23887823	23889215	23888519	1.54264	3.44285	0.002639	H3K27cr_887_IP_unique	18.5606	6.37103
18	26358882	26359875	26359379	0.74253	3.19616	0.0480537	H3K27cr_887_IP_unique	11.855	7.08562
18	27151341	27151823	27151582	1.1849	2.69616	0.0305481	H3K27cr_887_IP_unique	9.77168	4.29813
18	27504966	27506158	27505562	1.26148	2.90368	0.0236053	H3K27cr_887_IP_unique	11.5869	4.83306
18	30207146	30207584	30207365	1.54721	2.42275	0.0268555	H3K27cr_887_IP_unique	9.16638	3.13646
18	30907479	30908879	30908179	1.25237	3.529	0.00716299	H3K27cr_887_IP_unique	17.817	7.47883
18	31347245	31347495	31347370	1.01399	2.79248	0.0458221	H3K27cr_887_IP_unique	9.84558	4.87528
18	31602690	31603572	31603131	1.86303	2.56464	0.0111084	H3K27cr_887_IP_unique	11.2836	3.10184
18	32236705	32237112	32236909	0.97588	3.06464	0.035408	H3K27cr_887_IP_unique	11.7337	5.96574
18	32276948	32277835	32277392	1.1425	2.85022	0.0333252	H3K27cr_887_IP_unique	10.7143	4.85331
18	32348891	32349522	32349207	1.37225	2.95345	0.0236053	H3K27cr_887_IP_unique	12.4629	4.81429
18	34341722	34342158	34341940	-0.91793	3.50141	0.0219187	H3K27cr_887_IP_unique	8.23884	15.5665
18	34890169	34891169	34890669	0.95691	3.29248	0.0277233	H3K27cr_887_IP_unique	13.651	7.03244
18	35048154	35049319	35048737	0.76865	3.49718	0.0389667	H3K27cr_887_IP_unique	14.7383	8.65092
18	35245722	35246336	35246029	1.2215	3.03841	0.0163422	H3K27cr_887_IP_unique	12.546	5.3802
18	36762855	36763860	36763358	1.02239	3.77345	0.0186544	H3K27cr_887_IP_unique	19.4898	9.59478
18	36844892	36845391	36845142	1.1849	2.69616	0.0305481	H3K27cr_887_IP_unique	9.77168	4.29813
18	37010532	37011708	37011120	0.656	3.35712	0.0485158	H3K27cr_887_IP_unique	12.8627	8.16313
18	38976766	38977303	38977035	1.37225	2.95345	0.0236053	H3K27cr_887_IP_unique	12.4629	4.81429
18	45499193	45499610	45499402	-1.30972	3.22561	0.0129375	H3K27cr_887_IP_unique	5.94116	14.7278
18	46254085	46254665	46254375	1.86303	2.56464	0.0111084	H3K27cr_887_IP_unique	11.2836	3.10184
18	46615752	46616548	46616150	1.19026	3.16096	0.0184822	H3K27cr_887_IP_unique	13.5113	5.92096
18	46783069	46783994	46783532	1.68602	2.72147	0.0138855	H3K27cr_887_IP_unique	11.8308	3.67683
18	47842674	47843324	47842999	1.1425	2.85022	0.0333252	H3K27cr_887_IP_unique	10.7143	4.85331
18	47853971	47854343	47854157	1.40116	2.35712	0.0402832	H3K27cr_887_IP_unique	8.32646	3.1526
18	47863574	47864302	47863938	1.37452	3.10716	0.0110893	H3K27cr_887_IP_unique	13.875	5.35134
18	49113120	49113668	49113394	1.03222	3.08995	0.035408	H3K27cr_887_IP_unique	12.1768	5.95394
18	49261805	49262564	49262185	0.70022	3.62869	0.0395755	H3K27cr_887_IP_unique	15.7666	9.70404
18	49289160	49290707	49289934	0.99834	3.41486	0.029225	H3K27cr_887_IP_unique	15.0744	7.5459
18	49355026	49355415	49355221	0.75962	3.40368	0.0381196	H3K27cr_887_IP_unique	13.7703	8.13346
18	50996759	50997871	50997315	1.03222	3.08995	0.035408	H3K27cr_887_IP_unique	12.1768	5.95394
18	51075469	51076365	51075917	0.8569	3.01118	0.0472107	H3K27cr_887_IP_unique	10.8501	5.99074
18	51130668	51131540	51131104	0.62706	3.66993	0.0395755	H3K27cr_887_IP_unique	15.8176	10.2418
18	54056616	54057768	54057192	0.75085	3.30367	0.0485158	H3K27cr_887_IP_unique	12.809	7.61181
18	55031966	55032676	55032321	1.2425	2.5222	0.0436401	H3K27cr_887_IP_unique	8.83631	3.73459
18	56262028	56262636	56262332	1.19	3.39721	0.0146125	H3K27cr_887_IP_unique	15.9138	6.97507
18	56808029	56808951	56808490	1.03222	3.08995	0.035408	H3K27cr_887_IP_unique	12.1768	5.95394
18	57990085	57990873	57990479	1.31782	2.92899	0.0236053	H3K27cr_887_IP_unique	12.0244	4.8235
18	58026090	58026698	58026394	1.1425	2.85022	0.0333252	H3K27cr_887_IP_unique	10.7143	4.85331
18	60022340	60023139	60022740	0.79887	3.22147	0.0480537	H3K27cr_887_IP_unique	12.3027	7.07161
18	60438203	60438643	60438423	0.80902	3.42587	0.0381196	H3K27cr_887_IP_unique	14.2253	8.11935
18	60575510	60575813	60575662	0.92878	2.90689	0.0458221	H3K27cr_887_IP_unique	10.348	5.43583
18	60853536	60854573	60854055	0.85389	3.13339	0.0480537	H3K27cr_887_IP_unique	11.7969	6.52712
18	61108125	61109509	61108817	2.26652	2.74593	0.0015564	H3K27cr_887_IP_unique	14.7147	3.05817
18	61203842	61204390	61204116	1.05234	2.96241	0.0333252	H3K27cr_887_IP_unique	11.2245	5.41228
18	62132746	62133716	62133231	0.91749	3.03841	0.0472107	H3K27cr_887_IP_unique	11.2914	5.978
18	62248718	62250004	62249361	2.20497	2.42899	0.00694275	H3K27cr_887_IP_unique	11.5633	2.50794
18	62292447	62292897	62292672	1.43238	2.80735	0.0208282	H3K27cr_887_IP_unique	11.4999	4.26091
18	62452693	62453397	62453045	1.3134	2.7539	0.0208282	H3K27cr_887_IP_unique	10.6339	4.27877
18	62804483	62805564	62805024	1.08259	4.01118	0.00832654	H3K27cr_887_IP_unique	23.4657	11.08
18	62809951	62810507	62810229	0.92878	2.90689	0.0458221	H3K27cr_887_IP_unique	10.348	5.43583
18	63085362	63085891	63085627	1.11657	2.66546	0.0436401	H3K27cr_887_IP_unique	9.34207	4.30847
18	63525316	63526607	63525962	1.62968	2.69616	0.0208282	H3K27cr_887_IP_unique	11.4003	3.68412
18	63571411	63572154	63571783	1.3134	2.7539	0.0208282	H3K27cr_887_IP_unique	10.6339	4.27877
18	63718213	63718817	63718515	0.85389	3.13339	0.0480537	H3K27cr_887_IP_unique	11.7969	6.52712
18	68707256	68708516	68707886	1.25738	3.31468	0.0129375	H3K27cr_887_IP_unique	15.3841	6.43522
18	68932484	68934286	68933385	1.5958	2.88078	0.00907898	H3K27cr_887_IP_unique	12.8053	4.23651
18	69661453	69661895	69661674	1.2215	3.03841	0.0163422	H3K27cr_887_IP_unique	12.546	5.3802
18	70336036	70337749	70336893	-0.45649	3.92899	0.048022	H3K27cr_887_IP_unique	13.0028	17.8424
18	70436052	70436666	70436359	1.1849	2.69616	0.0305481	H3K27cr_887_IP_unique	9.77168	4.29813
18	72519247	72519846	72519547	1.1849	2.69616	0.0305481	H3K27cr_887_IP_unique	9.77168	4.29813
18	76239886	76240435	76240161	1.70895	3.10473	0.00485158	H3K27cr_887_IP_unique	15.5539	4.75765
19	350154	352113	351134	0.87934	4.99965	0.00329653	H3K27cr_887_IP_unique	43.3909	23.5879
19	2552999	2553925	2553462	0.82873	3.68643	0.0314276	H3K27cr_887_IP_unique	17.1578	9.66031
19	8451912	8452358	8452135	1.0452	2.63339	0.0436401	H3K27cr_887_IP_unique	8.91351	4.31929
19	12326897	12327267	12327082	1.31782	2.92899	0.0236053	H3K27cr_887_IP_unique	12.0244	4.8235
19	15632410	15633151	15632781	1.16707	3.01395	0.0236053	H3K27cr_887_IP_unique	12.1046	5.3905
19	16790092	16791032	16790562	1.57129	2.66993	0.0208282	H3K27cr_887_IP_unique	10.9706	3.69168
19	38602556	38603287	38602922	1.61637	5.1496	6.41972e-07	H3K27cr_887_IP_unique	62.1545	20.2721
19	44550682	44551517	44551100	1.11787	3.56464	0.0161167	H3K27cr_887_IP_unique	17.4309	8.0317
19	46560779	46561577	46561178	1.68108	2.48289	0.0174561	H3K27cr_887_IP_unique	10.0104	3.12174
19	47175314	47176041	47175678	1.38219	2.58496	0.0305481	H3K27cr_887_IP_unique	9.68706	3.7163
19	48210130	48210626	48210378	0.8569	3.01118	0.0472107	H3K27cr_887_IP_unique	10.8501	5.99074
19	48525617	48526037	48525827	1.01399	2.79248	0.0458221	H3K27cr_887_IP_unique	9.84558	4.87528
19	50063166	50063626	50063396	1.32283	2.32193	0.0402832	H3K27cr_887_IP_unique	7.90816	3.16129
2	181954	182408	182181	1.16707	3.01395	0.0236053	H3K27cr_887_IP_unique	12.1046	5.3905
2	241871	243090	242481	0.94872	3.48864	0.0219187	H3K27cr_887_IP_unique	15.5949	8.07959
2	389697	390753	390225	0.84074	4.08371	0.0168132	H3K27cr_887_IP_unique	22.6915	12.6699
2	1007335	1007779	1007557	1.11073	2.98864	0.0236053	H3K27cr_887_IP_unique	11.6641	5.40118
2	2197487	2198918	2198203	0.40133	4.23074	0.0404543	H3K27cr_887_IP_unique	21.5768	16.337
2	2593573	2594623	2594098	1.79309	2.76958	0.00907898	H3K27cr_887_IP_unique	12.6944	3.66302
2	3629174	3630142	3629658	0.36521	4.029	0.047661	H3K27cr_887_IP_unique	18.5276	14.384
2	4448961	4449702	4449332	1.96438	3.04638	0.00231028	H3K27cr_887_IP_unique	16.32	4.18199
2	5045366	5046365	5045866	1.08527	3.94589	0.0112653	H3K27cr_887_IP_unique	22.4482	10.5799
2	6401206	6401567	6401387	1.37225	2.95345	0.0236053	H3K27cr_887_IP_unique	12.4629	4.81429
2	6666672	6666935	6666804	0.8569	3.01118	0.0472107	H3K27cr_887_IP_unique	10.8501	5.99074
2	6831991	6832850	6832421	0.92878	2.90689	0.0458221	H3K27cr_887_IP_unique	10.348	5.43583
2	6997492	6998301	6997897	1.01399	2.79248	0.0458221	H3K27cr_887_IP_unique	9.84558	4.87528
2	7275546	7277397	7276472	0.86041	3.53841	0.0304427	H3K27cr_887_IP_unique	15.6557	8.62307
2	7555905	7557144	7556525	0.75962	3.40368	0.0381196	H3K27cr_887_IP_unique	13.7703	8.13346
2	7601868	7603637	7602753	1.07723	3.54638	0.0161167	H3K27cr_887_IP_unique	16.9709	8.04318
2	7920845	7922108	7921477	1.42653	3.39068	0.00601691	H3K27cr_887_IP_unique	17.1954	6.39708
2	8649295	8650272	8649784	0.69088	4.82754	0.00975214	H3K27cr_887_IP_unique	36.0764	22.3484
2	8990150	8991247	8990699	1.03222	3.08995	0.035408	H3K27cr_887_IP_unique	12.1768	5.95394
2	9031191	9032667	9031929	0.85695	3.44741	0.029225	H3K27cr_887_IP_unique	14.6811	8.10569
2	10631866	10632515	10632191	1.03222	3.08995	0.035408	H3K27cr_887_IP_unique	12.1768	5.95394
2	11059699	11060448	11060074	1.68108	2.48289	0.0174561	H3K27cr_887_IP_unique	10.0104	3.12174
2	11280454	11281475	11280965	1.91937	2.58995	0.00694275	H3K27cr_887_IP_unique	11.7098	3.09571
2	12098528	12099644	12099086	0.57821	4.68316	0.0213154	H3K27cr_887_IP_unique	31.3907	21.0253
2	12384908	12385228	12385068	1.68676	2.19616	0.0402832	H3K27cr_887_IP_unique	8.22228	2.55404
2	12425216	12426025	12425621	0.99175	2.93518	0.0333252	H3K27cr_887_IP_unique	10.7858	5.42381
2	12854755	12855133	12854944	1.1849	2.69616	0.0305481	H3K27cr_887_IP_unique	9.77168	4.29813
2	13142270	13143108	13142689	1.70895	3.10473	0.00485158	H3K27cr_887_IP_unique	15.5539	4.75765
2	13203753	13205111	13204432	0.75962	3.40368	0.0381196	H3K27cr_887_IP_unique	13.7703	8.13346
2	13241832	13242317	13242075	1.04357	3.43518	0.0219187	H3K27cr_887_IP_unique	15.5298	7.53391
2	13362367	13363919	13363143	1.87376	3.17878	0.00313926	H3K27cr_887_IP_unique	17.3355	4.73018
2	14148375	14149134	14148755	1.26148	2.90368	0.0236053	H3K27cr_887_IP_unique	11.5869	4.83306
2	14307052	14307766	14307409	0.79887	3.22147	0.0480537	H3K27cr_887_IP_unique	12.3027	7.07161
2	15178112	15178549	15178331	0.75085	3.30367	0.0485158	H3K27cr_887_IP_unique	12.809	7.61181
2	15313140	15313915	15313528	1.54721	2.42275	0.0268555	H3K27cr_887_IP_unique	9.16638	3.13646
2	15484173	15484561	15484367	0.85447	3.35022	0.0381196	H3K27cr_887_IP_unique	13.7128	7.58415
2	15547705	15548308	15548007	1.68602	2.72147	0.0138855	H3K27cr_887_IP_unique	11.8308	3.67683
2	15548780	15549160	15548970	1.26148	2.90368	0.0236053	H3K27cr_887_IP_unique	11.5869	4.83306
2	15852150	15852509	15852330	1.60843	2.16096	0.0402832	H3K27cr_887_IP_unique	7.80921	2.56108
2	15863866	15864721	15864294	0.72072	3.47564	0.0487083	H3K27cr_887_IP_unique	14.2808	8.66551
2	15900351	15901054	15900703	0.74253	3.19616	0.0480537	H3K27cr_887_IP_unique	11.855	7.08562
2	16820960	16822250	16821605	0.74253	3.19616	0.0480537	H3K27cr_887_IP_unique	11.855	7.08562
2	17433623	17434372	17433998	1.52527	3.0222	0.0110893	H3K27cr_887_IP_unique	13.7831	4.78847
2	17682939	17683616	17683278	1.27414	3.06206	0.0163422	H3K27cr_887_IP_unique	12.9882	5.37025
2	17724103	17725002	17724553	1.37225	2.95345	0.0236053	H3K27cr_887_IP_unique	12.4629	4.81429
2	17777693	17778693	17778193	2.19413	3.1496	0.000527799	H3K27cr_887_IP_unique	18.9834	4.14836
2	18033358	18034586	18033972	0.656	3.35712	0.0485158	H3K27cr_887_IP_unique	12.8627	8.16313
2	18294049	18294992	18294521	1.5958	2.88078	0.00907898	H3K27cr_887_IP_unique	12.8053	4.23651
2	18296087	18296837	18296462	2.02644	2.63806	0.00427246	H3K27cr_887_IP_unique	12.5645	3.08408
2	18417996	18419461	18418729	0.80349	3.32732	0.0485158	H3K27cr_887_IP_unique	13.2605	7.59774
2	18497869	18498373	18498121	1.00632	3.31468	0.0277233	H3K27cr_887_IP_unique	14.1021	7.02024
2	18799014	18799600	18799307	0.65549	3.94285	0.0328572	H3K27cr_887_IP_unique	19.3009	12.2533
2	18848953	18849981	18849467	0.86041	3.53841	0.0304427	H3K27cr_887_IP_unique	15.6557	8.62307
2	18855847	18856799	18856323	0.74253	3.19616	0.0480537	H3K27cr_887_IP_unique	11.855	7.08562
2	18984563	18984889	18984726	1.374	2.78112	0.0208282	H3K27cr_887_IP_unique	11.0664	4.26967
2	19221704	19222468	19222086	0.99175	2.93518	0.0333252	H3K27cr_887_IP_unique	10.7858	5.42381
2	19381844	19382578	19382211	1.66496	3.08496	0.00739288	H3K27cr_887_IP_unique	15.1101	4.76501
2	19478824	19479428	19479126	2.51683	2.19616	0.00476074	H3K27cr_887_IP_unique	10.963	1.91553
2	19482448	19484006	19483227	1.76698	3.65644	0.000947993	H3K27cr_887_IP_unique	23.2624	6.83506
2	19931524	19932576	19932050	0.97588	3.06464	0.035408	H3K27cr_887_IP_unique	11.7337	5.96574
2	19962219	19962480	19962350	1.01399	2.79248	0.0458221	H3K27cr_887_IP_unique	9.84558	4.87528
2	20342330	20342679	20342505	1.3134	2.7539	0.0208282	H3K27cr_887_IP_unique	10.6339	4.27877
2	21139965	21140542	21140254	1.0173	3.20681	0.0258751	H3K27cr_887_IP_unique	13.1361	6.48974
2	22099271	22099750	22099511	1.13607	3.74593	0.0093272	H3K27cr_887_IP_unique	19.8898	9.04984
2	22350202	22350674	22350438	1.08665	3.11441	0.0258751	H3K27cr_887_IP_unique	12.6208	5.94256
2	22465490	22466039	22465765	0.91749	3.03841	0.0472107	H3K27cr_887_IP_unique	11.2914	5.978
2	22666671	22667319	22666995	0.96466	3.18316	0.0369644	H3K27cr_887_IP_unique	12.6889	6.50176
2	23733206	23733749	23733478	1.96668	2.32193	0.0174561	H3K27cr_887_IP_unique	9.8852	2.52903
2	23752108	23752965	23752537	1.2215	3.03841	0.0163422	H3K27cr_887_IP_unique	12.546	5.3802
2	23758338	23759217	23758778	1.52527	3.0222	0.0110893	H3K27cr_887_IP_unique	13.7831	4.78847
2	23844185	23845459	23844822	2.02644	2.63806	0.00427246	H3K27cr_887_IP_unique	12.5645	3.08408
2	24167906	24169060	24168483	0.85389	3.13339	0.0480537	H3K27cr_887_IP_unique	11.7969	6.52712
2	24564155	24564463	24564309	1.68676	2.19616	0.0402832	H3K27cr_887_IP_unique	8.22228	2.55404
2	25429455	25431060	25430258	1.08756	3.45495	0.0219187	H3K27cr_887_IP_unique	15.9859	7.52227
2	25581180	25582022	25581601	1.74045	2.74593	0.0138855	H3K27cr_887_IP_unique	12.2622	3.6698
2	25756886	25757176	25757031	1.5958	2.88078	0.00907898	H3K27cr_887_IP_unique	12.8053	4.23651
2	26084183	26085311	26084747	1.5107	2.6427	0.0208282	H3K27cr_887_IP_unique	10.5418	3.69955
2	26380709	26381469	26381089	1.08756	3.45495	0.0219187	H3K27cr_887_IP_unique	15.9859	7.52227
2	26660417	26660919	26660668	1.3134	2.7539	0.0208282	H3K27cr_887_IP_unique	10.6339	4.27877
2	27774323	27774934	27774629	1.47585	2.39068	0.0268555	H3K27cr_887_IP_unique	8.74588	3.14434
2	28004383	28004678	28004531	1.90114	2.29248	0.0268555	H3K27cr_887_IP_unique	9.46796	2.53487
2	28140071	28141186	28140629	0.80535	3.82012	0.0254378	H3K27cr_887_IP_unique	18.6719	10.6845
2	28217372	28218221	28217797	0.80902	3.42587	0.0381196	H3K27cr_887_IP_unique	14.2253	8.11935
2	29167241	29168259	29167750	1.26148	2.90368	0.0236053	H3K27cr_887_IP_unique	11.5869	4.83306
2	29646821	29647718	29647270	0.80349	3.32732	0.0485158	H3K27cr_887_IP_unique	13.2605	7.59774
2	29765843	29766456	29766150	0.85389	3.13339	0.0480537	H3K27cr_887_IP_unique	11.7969	6.52712
2	30082151	30083128	30082640	1.47586	3	0.0163422	H3K27cr_887_IP_unique	13.3423	4.79679
2	30123967	30125458	30124713	0.85695	3.44741	0.029225	H3K27cr_887_IP_unique	14.6811	8.10569
2	30387136	30388238	30387687	0.52213	3.94056	0.048022	H3K27cr_887_IP_unique	18.3999	12.8126
2	30569170	30570186	30569678	1.43238	2.80735	0.0208282	H3K27cr_887_IP_unique	11.4999	4.26091
2	30844435	30845514	30844975	0.85695	3.44741	0.029225	H3K27cr_887_IP_unique	14.6811	8.10569
2	31024651	31024994	31024823	-0.8575	2.85022	0.0458221	H3K27cr_887_IP_unique	5.35716	9.70663
2	31230836	31231459	31231148	1.54315	2.85712	0.0138855	H3K27cr_887_IP_unique	12.3694	4.24436
2	31391020	31391937	31391479	1.11073	2.98864	0.0236053	H3K27cr_887_IP_unique	11.6641	5.40118
2	31611230	31612337	31611784	1.11073	2.98864	0.0236053	H3K27cr_887_IP_unique	11.6641	5.40118
2	36183197	36183471	36183334	1.50787	3.30367	0.00601691	H3K27cr_887_IP_unique	16.6517	5.85524
2	45414518	45415468	45414993	0.89419	4.26666	0.0105533	H3K27cr_887_IP_unique	26.2412	14.119
2	46266542	46266836	46266689	0.81518	3.51809	0.0389667	H3K27cr_887_IP_unique	15.1966	8.63678
2	47442064	47442697	47442381	1.65356	3.89477	0.000528415	H3K27cr_887_IP_unique	26.3832	8.38603
2	54399536	54399891	54399714	1.57129	2.66993	0.0208282	H3K27cr_887_IP_unique	10.9706	3.69168
2	55401546	55402012	55401779	0.91023	3.15871	0.0480537	H3K27cr_887_IP_unique	12.2425	6.51421
2	56524261	56524684	56524473	1.15752	3.58245	0.0116399	H3K27cr_887_IP_unique	17.8916	8.02052
2	57257198	57257928	57257563	1.06828	3.22972	0.0184822	H3K27cr_887_IP_unique	13.5842	6.47813
2	61856861	61857329	61857095	1.5107	2.6427	0.0208282	H3K27cr_887_IP_unique	10.5418	3.69955
2	62528039	62528846	62528443	0.68604	3.54373	0.0389667	H3K27cr_887_IP_unique	14.7921	9.19411
2	71404769	71405785	71405277	1.42335	3.26569	0.00889456	H3K27cr_887_IP_unique	15.751	5.87266
2	71768680	71769190	71768935	0.95141	3.88574	0.0150204	H3K27cr_887_IP_unique	20.5554	10.6298
2	74518027	74518486	74518257	-0.68483	3.45345	0.0487083	H3K27cr_887_IP_unique	8.63999	13.8889
2	80931992	80932818	80932405	1.60102	3.20893	0.00485158	H3K27cr_887_IP_unique	16.105	5.30891
2	86471078	86471873	86471476	1.66496	3.08496	0.00739288	H3K27cr_887_IP_unique	15.1101	4.76501
2	96587061	96587354	96587208	0.86324	2.87744	0.0458221	H3K27cr_887_IP_unique	9.91123	5.44837
2	101529712	101531540	101530626	0.47051	5.28398	0.0154875	H3K27cr_887_IP_unique	45.8622	33.0992
2	117040763	117042222	117041493	1.62685	3.35712	0.00401127	H3K27cr_887_IP_unique	18.0078	5.83081
2	117044126	117045039	117044583	0.85447	3.35022	0.0381196	H3K27cr_887_IP_unique	13.7128	7.58415
2	119800120	119800573	119800347	1.54721	2.42275	0.0268555	H3K27cr_887_IP_unique	9.16638	3.13646
2	120149420	120149963	120149692	1.5958	2.88078	0.00907898	H3K27cr_887_IP_unique	12.8053	4.23651
2	122273927	122275887	122274907	1.24496	5.37179	1.97614e-05	H3K27cr_887_IP_unique	63.7461	26.8958
2	132491843	132493478	132492661	1.85964	4.70044	1.29713e-06	H3K27cr_887_IP_unique	49.531	13.648
2	135331851	135332744	135332298	1.38219	2.58496	0.0305481	H3K27cr_887_IP_unique	9.68706	3.7163
2	138398660	138399446	138399053	1.32511	3.08496	0.0163422	H3K27cr_887_IP_unique	13.4312	5.36064
2	138415873	138416603	138416238	1.19	3.39721	0.0146125	H3K27cr_887_IP_unique	15.9138	6.97507
2	138433258	138434119	138433689	0.77781	3.58496	0.0304427	H3K27cr_887_IP_unique	15.7128	9.16451
2	138438456	138440902	138439679	0.72848	3.97564	0.0262857	H3K27cr_887_IP_unique	20.2505	12.2219
2	138509458	138510048	138509753	0.88004	3.85368	0.0197143	H3K27cr_887_IP_unique	19.6125	10.6565
2	138518374	138519422	138518898	1.60102	3.20893	0.00485158	H3K27cr_887_IP_unique	16.105	5.30891
2	138599205	138600412	138599809	1.40182	3.59615	0.00330817	H3K27cr_887_IP_unique	19.6582	7.43965
2	138632326	138633577	138632952	0.70688	4.02356	0.0270079	H3K27cr_887_IP_unique	20.7782	12.7297
2	138670412	138671413	138670913	0.86462	3.62396	0.0232797	H3K27cr_887_IP_unique	16.6364	9.13659
2	138683308	138684147	138683728	1.0253	3.69616	0.0174598	H3K27cr_887_IP_unique	18.4917	9.08514
2	138692524	138693995	138693260	0.72072	3.47564	0.0487083	H3K27cr_887_IP_unique	14.2808	8.66551
2	139758387	139759010	139758699	1.11657	2.66546	0.0436401	H3K27cr_887_IP_unique	9.34207	4.30847
2	140284610	140285697	140285154	0.90823	4.36905	0.00861363	H3K27cr_887_IP_unique	28.3085	15.0838
2	140584040	140585735	140584888	1.23282	3.41645	0.0146125	H3K27cr_887_IP_unique	16.3685	6.96458
2	141527528	141528615	141528072	0.94771	3.73989	0.0186544	H3K27cr_887_IP_unique	18.5551	9.62
2	143470655	143471256	143470956	0.6714	4.47564	0.0200299	H3K27cr_887_IP_unique	28.0775	17.6298
2	144251347	144252097	144251722	0.91023	3.15871	0.0480537	H3K27cr_887_IP_unique	12.2425	6.51421
2	145547842	145548501	145548172	0.57902	3.90849	0.0402765	H3K27cr_887_IP_unique	18.3538	12.2863
2	146714256	146715769	146715013	1.64272	3.22766	0.00313926	H3K27cr_887_IP_unique	16.553	5.30114
2	146746552	146746959	146746756	1.52527	3.0222	0.0110893	H3K27cr_887_IP_unique	13.7831	4.78847
2	150625681	150626053	150625867	0.8569	3.01118	0.0472107	H3K27cr_887_IP_unique	10.8501	5.99074
2	150945353	150946061	150945707	1.04357	3.43518	0.0219187	H3K27cr_887_IP_unique	15.5298	7.53391
2	151068897	151069741	151069319	0.99834	3.41486	0.029225	H3K27cr_887_IP_unique	15.0744	7.5459
2	151220713	151221152	151220933	1.62968	2.69616	0.0208282	H3K27cr_887_IP_unique	11.4003	3.68412
2	154056033	154056600	154056317	2.26935	2.08496	0.0134277	H3K27cr_887_IP_unique	9.31551	1.93226
2	154679004	154680338	154679671	1.89347	2.81468	0.00583649	H3K27cr_887_IP_unique	13.5612	3.65012
2	155014508	155014911	155014710	0.91749	3.03841	0.0472107	H3K27cr_887_IP_unique	11.2914	5.978
2	155087747	155088180	155087964	0.85389	3.13339	0.0480537	H3K27cr_887_IP_unique	11.7969	6.52712
2	155631631	155632594	155632113	0.96466	3.18316	0.0369644	H3K27cr_887_IP_unique	12.6889	6.50176
2	157065478	157065933	157065706	1.0173	3.20681	0.0258751	H3K27cr_887_IP_unique	13.1361	6.48974
2	157809907	157810324	157810116	1.2425	2.5222	0.0436401	H3K27cr_887_IP_unique	8.83631	3.73459
2	157935292	157936058	157935675	0.55786	3.70893	0.0485699	H3K27cr_887_IP_unique	15.8659	10.7778
2	159067423	159068424	159067924	1.62968	2.69616	0.0208282	H3K27cr_887_IP_unique	11.4003	3.68412
2	161147826	161148353	161148090	1.43238	2.80735	0.0208282	H3K27cr_887_IP_unique	11.4999	4.26091
2	162427305	162427761	162427533	1.64272	3.22766	0.00313926	H3K27cr_887_IP_unique	16.553	5.30114
2	162434609	162435086	162434848	0.75085	3.30367	0.0485158	H3K27cr_887_IP_unique	12.809	7.61181
2	163241906	163242604	163242255	0.79887	3.22147	0.0480537	H3K27cr_887_IP_unique	12.3027	7.07161
2	164818105	164818895	164818500	0.71254	4.28112	0.0182924	H3K27cr_887_IP_unique	24.8882	15.1879
2	166201176	166202405	166201791	1.23201	4.31468	0.00207915	H3K27cr_887_IP_unique	30.4989	12.9841
2	168290223	168290472	168290348	1.89428	1.91645	0.0351562	H3K27cr_887_IP_unique	7.27821	1.9579
2	170613628	170614336	170613982	0.97588	3.06464	0.035408	H3K27cr_887_IP_unique	11.7337	5.96574
2	170759048	170760153	170759601	0.67131	3.45345	0.0487083	H3K27cr_887_IP_unique	13.824	8.68056
2	172621697	172622707	172622202	1.90678	3.48289	0.000701733	H3K27cr_887_IP_unique	21.6498	5.77373
2	172705092	172706177	172705635	1.54315	2.85712	0.0138855	H3K27cr_887_IP_unique	12.3694	4.24436
2	172990651	172991384	172991018	0.8533	3.24593	0.0369644	H3K27cr_887_IP_unique	12.7513	7.05809
2	173112953	173113238	173113096	2.13732	1.5	0.0273438	H3K27cr_887_IP_unique	5.93259	1.34848
2	173708012	173708683	173708348	0.99834	3.41486	0.029225	H3K27cr_887_IP_unique	15.0744	7.5459
2	174963052	174963407	174963230	1.3134	2.7539	0.0208282	H3K27cr_887_IP_unique	10.6339	4.27877
2	176077096	176078717	176077907	1.18259	3.68316	0.0128651	H3K27cr_887_IP_unique	19.3526	8.52598
2	176442250	176442677	176442464	1.1425	2.85022	0.0333252	H3K27cr_887_IP_unique	10.7143	4.85331
2	176571578	176572425	176572002	1.20309	2.87744	0.0333252	H3K27cr_887_IP_unique	11.1501	4.84299
2	178435574	178436301	178435938	1.27414	3.06206	0.0163422	H3K27cr_887_IP_unique	12.9882	5.37025
2	179015328	179015995	179015662	1.61974	3.06464	0.00739288	H3K27cr_887_IP_unique	14.6671	4.77259
2	179396855	179397547	179397201	0.85276	4.66993	0.00660762	H3K27cr_887_IP_unique	34.209	18.9424
2	179951236	179952145	179951691	1.33414	3.22561	0.0129375	H3K27cr_887_IP_unique	14.8529	5.8911
2	180063455	180064445	180063950	1.11768	3.25191	0.0184822	H3K27cr_887_IP_unique	14.033	6.46689
2	180811208	180812225	180811717	1.08665	3.11441	0.0258751	H3K27cr_887_IP_unique	12.6208	5.94256
2	181304766	181305283	181305025	1.11073	2.98864	0.0236053	H3K27cr_887_IP_unique	11.6641	5.40118
2	181305934	181306714	181306324	1.7441	2.94741	0.00583649	H3K27cr_887_IP_unique	14.118	4.21449
2	181426965	181427314	181427140	0.80349	3.32732	0.0485158	H3K27cr_887_IP_unique	13.2605	7.59774
2	181487693	181488521	181488107	0.74253	3.19616	0.0480537	H3K27cr_887_IP_unique	11.855	7.08562
2	182404696	182406756	182405726	1.60789	3.58496	0.00220545	H3K27cr_887_IP_unique	20.9504	6.87338
2	183113366	183113685	183113526	0.97588	3.06464	0.035408	H3K27cr_887_IP_unique	11.7337	5.96574
2	184204643	184205820	184205232	1.91937	2.58995	0.00694275	H3K27cr_887_IP_unique	11.7098	3.09571
2	184966172	184967186	184966679	1.13607	3.74593	0.0093272	H3K27cr_887_IP_unique	19.8898	9.04984
2	185232070	185232620	185232345	1.34418	3.35368	0.00889456	H3K27cr_887_IP_unique	16.2884	6.41562
2	185447875	185448312	185448094	1.50427	3.53841	0.00330817	H3K27cr_887_IP_unique	19.5696	6.89845
2	186404454	186404964	186404709	1.16561	3.27345	0.0184822	H3K27cr_887_IP_unique	14.4826	6.45601
2	186657047	186658820	186657934	0.75557	3.72766	0.0314276	H3K27cr_887_IP_unique	17.2133	10.1956
2	187529693	187529977	187529835	1.0173	3.20681	0.0258751	H3K27cr_887_IP_unique	13.1361	6.48974
2	188430844	188431294	188431069	1.08665	3.11441	0.0258751	H3K27cr_887_IP_unique	12.6208	5.94256
2	191699538	191700064	191699801	1.04088	4.51809	0.00297372	H3K27cr_887_IP_unique	32.8661	15.9739
2	191759062	191759651	191759357	1.0452	2.63339	0.0436401	H3K27cr_887_IP_unique	8.91351	4.31929
2	191781503	191781781	191781642	1.01399	2.79248	0.0458221	H3K27cr_887_IP_unique	9.84558	4.87528
2	193880469	193880757	193880613	0.99175	2.93518	0.0333252	H3K27cr_887_IP_unique	10.7858	5.42381
2	194048150	194050168	194049159	1.9372	4.32866	7.29889e-06	H3K27cr_887_IP_unique	39.3218	10.2678
2	195840090	195840847	195840469	0.99271	3.5084	0.0219187	H3K27cr_887_IP_unique	16.0528	8.06711
2	196148186	196149040	196148613	3.29957	2.0222	0.000427246	H3K27cr_887_IP_unique	12.7461	1.29451
2	196355823	196357094	196356459	1.13929	3.13806	0.0258751	H3K27cr_887_IP_unique	13.0657	5.93158
2	197076545	197077290	197076918	2.2594	2.45345	0.00694275	H3K27cr_887_IP_unique	11.9849	2.50315
2	200553719	200555095	200554407	1.20309	2.87744	0.0333252	H3K27cr_887_IP_unique	11.1501	4.84299
2	201448294	201448772	201448533	0.74253	3.19616	0.0480537	H3K27cr_887_IP_unique	11.855	7.08562
2	202844247	202845092	202844670	0.99175	2.93518	0.0333252	H3K27cr_887_IP_unique	10.7858	5.42381
2	202858545	202858968	202858757	1.3134	2.7539	0.0208282	H3K27cr_887_IP_unique	10.6339	4.27877
2	203970108	203970834	203970471	1.31386	2.55426	0.0436401	H3K27cr_887_IP_unique	9.26116	3.72523
2	205036729	205037644	205037187	1.21867	3.69937	0.0093272	H3K27cr_887_IP_unique	19.8176	8.51518
2	205057212	205057972	205057592	1.05513	3.86226	0.0103265	H3K27cr_887_IP_unique	20.9637	10.0889
2	207550565	207551494	207551030	1.1425	2.85022	0.0333252	H3K27cr_887_IP_unique	10.7143	4.85331
2	208054122	208054710	208054416	0.58871	3.5	0.0487083	H3K27cr_887_IP_unique	13.8744	9.22561
2	208636759	208637706	208637233	1.47613	3.72561	0.00272548	H3K27cr_887_IP_unique	22.0647	7.93121
2	209899216	209900060	209899638	0.67131	3.45345	0.0487083	H3K27cr_887_IP_unique	13.824	8.68056
2	210559333	210559975	210559654	0.96466	3.18316	0.0369644	H3K27cr_887_IP_unique	12.6889	6.50176
2	211068348	211068941	211068645	0.8533	3.24593	0.0369644	H3K27cr_887_IP_unique	12.7513	7.05809
2	212190775	212191700	212191238	0.78702	3.6677	0.0314276	H3K27cr_887_IP_unique	16.6934	9.67448
2	212524146	212524866	212524506	1.23398	3.61681	0.00827042	H3K27cr_887_IP_unique	18.8149	7.99899
2	212950897	212951304	212951101	1.32283	2.32193	0.0402832	H3K27cr_887_IP_unique	7.90816	3.16129
2	214188347	214188989	214188668	0.95691	3.29248	0.0277233	H3K27cr_887_IP_unique	13.651	7.03244
2	214422517	214423193	214422855	1.07953	2.82193	0.0458221	H3K27cr_887_IP_unique	10.2795	4.86407
2	214568205	214569262	214568734	0.65499	3.60837	0.0487083	H3K27cr_887_IP_unique	15.3043	9.71947
2	214817102	214817657	214817380	1.06921	3.63222	0.0174598	H3K27cr_887_IP_unique	17.9614	8.56002
2	215169455	215170139	215169797	0.90594	3.26958	0.0369644	H3K27cr_887_IP_unique	13.2008	7.04505
2	215950349	215951216	215950783	1.61974	3.06464	0.00739288	H3K27cr_887_IP_unique	14.6671	4.77259
2	216248601	216249483	216249042	0.656	3.35712	0.0485158	H3K27cr_887_IP_unique	12.8627	8.16313
2	220013492	220013984	220013738	1.32511	3.08496	0.0163422	H3K27cr_887_IP_unique	13.4312	5.36064
2	222513285	222513654	222513470	1.42245	3.12869	0.0110893	H3K27cr_887_IP_unique	14.3196	5.34234
2	223097134	223097621	223097378	1.74045	2.74593	0.0138855	H3K27cr_887_IP_unique	12.2622	3.6698
2	223453771	223454489	223454130	0.82873	3.68643	0.0314276	H3K27cr_887_IP_unique	17.1578	9.66031
2	224888373	224888816	224888595	0.75142	4.43054	0.0156755	H3K27cr_887_IP_unique	27.9787	16.6198
2	225192466	225192977	225192722	1.84407	2.79248	0.00907898	H3K27cr_887_IP_unique	13.1274	3.65646
2	225225529	225226126	225225828	1.03552	3.52764	0.0161167	H3K27cr_887_IP_unique	16.5115	8.05498
2	225762673	225763203	225762938	2.14863	2.40368	0.0111084	H3K27cr_887_IP_unique	11.1424	2.51291
2	225937068	225937491	225937280	0.90349	3.46832	0.029225	H3K27cr_887_IP_unique	15.1376	8.09244
2	226408216	226409256	226408736	0.75962	3.40368	0.0381196	H3K27cr_887_IP_unique	13.7703	8.13346
2	226452832	226453530	226453181	0.86462	3.62396	0.0232797	H3K27cr_887_IP_unique	16.6364	9.13659
2	227521549	227522041	227521795	0.92878	2.90689	0.0458221	H3K27cr_887_IP_unique	10.348	5.43583
2	230378699	230379107	230378903	2.09024	2.37744	0.0111084	H3K27cr_887_IP_unique	10.7225	2.51808
2	233763733	233764162	233763948	1.27414	3.06206	0.0163422	H3K27cr_887_IP_unique	12.9882	5.37025
2	236382410	236382973	236382692	1.06828	3.22972	0.0184822	H3K27cr_887_IP_unique	13.5842	6.47813
2	240090813	240091677	240091245	0.8569	3.01118	0.0472107	H3K27cr_887_IP_unique	10.8501	5.99074
2	240278746	240280091	240279419	1.2876	3.2047	0.0184822	H3K27cr_887_IP_unique	14.405	5.90074
2	241364767	241365472	241365120	1.42489	2.9771	0.0163422	H3K27cr_887_IP_unique	12.9022	4.80539
20	8031583	8031910	8031747	0.52879	4.05164	0.0405118	H3K27cr_887_IP_unique	19.9185	13.8063
20	34643633	34644752	34644193	0.8533	3.24593	0.0369644	H3K27cr_887_IP_unique	12.7513	7.05809
20	35096940	35097845	35097393	1.0173	3.20681	0.0258751	H3K27cr_887_IP_unique	13.1361	6.48974
20	35702317	35702617	35702467	3.67545	1.29248	0.00488281	H3K27cr_887_IP_unique	8.7556	0.68528
20	35914710	35915297	35915004	2.33488	2.11441	0.00805664	H3K27cr_887_IP_unique	9.72603	1.92782
20	35950280	35950751	35950516	1.76145	2.22972	0.0268555	H3K27cr_887_IP_unique	8.63645	2.54734
20	36608916	36609194	36609055	1.76145	2.22972	0.0268555	H3K27cr_887_IP_unique	8.63645	2.54734
20	48806852	48807636	48807244	1.44773	2.61441	0.0305481	H3K27cr_887_IP_unique	10.114	3.70775
20	49671473	49672037	49671755	1.07723	3.54638	0.0161167	H3K27cr_887_IP_unique	16.9709	8.04318
20	49719363	49720397	49719880	0.91749	3.03841	0.0472107	H3K27cr_887_IP_unique	11.2914	5.978
20	55532122	55533346	55532734	0.33029	4.43518	0.0455016	H3K27cr_887_IP_unique	24.257	19.2934
20	62947175	62948569	62947872	0.656	3.35712	0.0485158	H3K27cr_887_IP_unique	12.8627	8.16313
21	16447860	16448934	16448397	-0.55221	3.92587	0.048022	H3K27cr_887_IP_unique	12.5513	18.4044
21	45452788	45453446	45453117	0.72072	3.47564	0.0487083	H3K27cr_887_IP_unique	14.2808	8.66551
22	11456963	11457253	11457108	-1.41773	4.35454	0.000723093	H3K27cr_887_IP_unique	12.5158	33.4378
22	21083288	21084393	21083841	1.07953	2.82193	0.0458221	H3K27cr_887_IP_unique	10.2795	4.86407
22	22861774	22862395	22862085	0.63811	3.5222	0.0487083	H3K27cr_887_IP_unique	14.3329	9.20961
22	25073152	25073490	25073321	0.96466	3.18316	0.0369644	H3K27cr_887_IP_unique	12.6889	6.50176
22	33784844	33785530	33785187	-1.08184	3.90448	0.00751021	H3K27cr_887_IP_unique	10.2928	21.7871
22	35964709	35965453	35965081	0.86324	2.87744	0.0458221	H3K27cr_887_IP_unique	9.91123	5.44837
22	36005939	36006620	36006280	1.86303	2.56464	0.0111084	H3K27cr_887_IP_unique	11.2836	3.10184
22	39777120	39778966	39778043	0.8218	3.60473	0.0304427	H3K27cr_887_IP_unique	16.1743	9.15035
22	39885325	39886182	39885754	0.97588	3.06464	0.035408	H3K27cr_887_IP_unique	11.7337	5.96574
22	41167139	41167587	41167363	1.83281	2.26178	0.0268555	H3K27cr_887_IP_unique	9.05169	2.54096
22	44066300	44066858	44066579	0.8533	3.24593	0.0369644	H3K27cr_887_IP_unique	12.7513	7.05809
22	44470900	44472115	44471508	0.95691	3.29248	0.0277233	H3K27cr_887_IP_unique	13.651	7.03244
22	45159697	45160662	45160180	0.86324	2.87744	0.0458221	H3K27cr_887_IP_unique	9.91123	5.44837
3	289150	290153	289652	1.32511	3.08496	0.0163422	H3K27cr_887_IP_unique	13.4312	5.36064
3	1082764	1083321	1083043	0.7983	4.00701	0.0206531	H3K27cr_887_IP_unique	21.2024	12.192
3	2439656	2440767	2440212	1.0173	3.20681	0.0258751	H3K27cr_887_IP_unique	13.1361	6.48974
3	2679259	2679780	2679520	0.79887	3.22147	0.0480537	H3K27cr_887_IP_unique	12.3027	7.07161
3	3790211	3790913	3790562	0.94872	3.48864	0.0219187	H3K27cr_887_IP_unique	15.5949	8.07959
3	4456667	4457336	4457002	1.28648	4.28398	0.00125716	H3K27cr_887_IP_unique	30.4257	12.473
3	4529510	4530125	4529818	1.47586	3	0.0163422	H3K27cr_887_IP_unique	13.3423	4.79679
3	4865766	4866274	4866020	0.96466	3.18316	0.0369644	H3K27cr_887_IP_unique	12.6889	6.50176
3	4942819	4943430	4943125	1.25738	3.31468	0.0129375	H3K27cr_887_IP_unique	15.3841	6.43522
3	5663454	5663871	5663663	0.65499	3.60837	0.0487083	H3K27cr_887_IP_unique	15.3043	9.71947
3	8079872	8080568	8080220	0.90349	3.46832	0.029225	H3K27cr_887_IP_unique	15.1376	8.09244
3	9459935	9460644	9460290	1.9738	2.61441	0.00694275	H3K27cr_887_IP_unique	12.1367	3.08979
3	11346610	11347205	11346908	2.09024	2.37744	0.0111084	H3K27cr_887_IP_unique	10.7225	2.51808
3	13130384	13130910	13130647	1.11657	2.66546	0.0436401	H3K27cr_887_IP_unique	9.34207	4.30847
3	13591040	13591696	13591368	1.62968	2.69616	0.0208282	H3K27cr_887_IP_unique	11.4003	3.68412
3	14515528	14516534	14516031	1.27414	3.06206	0.0163422	H3K27cr_887_IP_unique	12.9882	5.37025
3	15225086	15225459	15225273	0.75085	3.30367	0.0485158	H3K27cr_887_IP_unique	12.809	7.61181
3	15592947	15593320	15593134	0.89764	4.05164	0.0121429	H3K27cr_887_IP_unique	22.6347	12.1495
3	15989469	15990036	15989753	1.68108	2.48289	0.0174561	H3K27cr_887_IP_unique	10.0104	3.12174
3	16444288	16446264	16445276	0.80349	3.32732	0.0485158	H3K27cr_887_IP_unique	13.2605	7.59774
3	16519207	16519661	16519434	0.8533	3.24593	0.0369644	H3K27cr_887_IP_unique	12.7513	7.05809
3	17266070	17266732	17266401	1.31386	2.55426	0.0436401	H3K27cr_887_IP_unique	9.26116	3.72523
3	17443738	17445077	17444408	1.70895	3.10473	0.00485158	H3K27cr_887_IP_unique	15.5539	4.75765
3	17455016	17455793	17455405	2.09304	3.27729	0.000791699	H3K27cr_887_IP_unique	20.0261	4.69387
3	17663054	17664010	17663532	1.30137	3.33444	0.00889456	H3K27cr_887_IP_unique	15.8359	6.42528
3	18199939	18200963	18200451	0.656	3.35712	0.0485158	H3K27cr_887_IP_unique	12.8627	8.16313
3	18334425	18334985	18334705	1.2215	3.03841	0.0163422	H3K27cr_887_IP_unique	12.546	5.3802
3	18664600	18664959	18664780	1.5107	2.6427	0.0208282	H3K27cr_887_IP_unique	10.5418	3.69955
3	21121730	21122648	21122189	1.23967	3.18316	0.0184822	H3K27cr_887_IP_unique	13.9578	5.91069
3	22172761	22173324	22173043	1.69617	2.92587	0.00583649	H3K27cr_887_IP_unique	13.6797	4.22159
3	22541011	22541693	22541352	0.44168	4.06335	0.047661	H3K27cr_887_IP_unique	19.4837	14.3454
3	22933873	22934498	22934186	1.11787	3.56464	0.0161167	H3K27cr_887_IP_unique	17.4309	8.0317
3	22976049	22976381	22976215	1.31386	2.55426	0.0436401	H3K27cr_887_IP_unique	9.26116	3.72523
3	23538491	23538902	23538697	1.27414	3.06206	0.0163422	H3K27cr_887_IP_unique	12.9882	5.37025
3	23914195	23914951	23914573	0.96466	3.18316	0.0369644	H3K27cr_887_IP_unique	12.6889	6.50176
3	25812380	25812838	25812609	1.38219	2.58496	0.0305481	H3K27cr_887_IP_unique	9.68706	3.7163
3	27991867	27992529	27992198	0.79887	3.22147	0.0480537	H3K27cr_887_IP_unique	12.3027	7.07161
3	28247242	28247717	28247480	2.09024	2.37744	0.0111084	H3K27cr_887_IP_unique	10.7225	2.51808
3	30172184	30172994	30172589	2.3454	3.39068	0.000110599	H3K27cr_887_IP_unique	23.6436	4.65242
3	31721500	31722466	31721983	0.80349	3.32732	0.0485158	H3K27cr_887_IP_unique	13.2605	7.59774
3	31958475	31958885	31958680	0.90594	3.26958	0.0369644	H3K27cr_887_IP_unique	13.2008	7.04505
3	32602668	32603805	32603237	1.20309	2.87744	0.0333252	H3K27cr_887_IP_unique	11.1501	4.84299
3	33629440	33629832	33629636	1.33414	3.22561	0.0129375	H3K27cr_887_IP_unique	14.8529	5.8911
3	35810891	35811470	35811181	1.9414	2.83621	0.00583649	H3K27cr_887_IP_unique	13.9957	3.64398
3	36300721	36302082	36301402	1.72301	3.26374	0.00313926	H3K27cr_887_IP_unique	17.4511	5.2862
3	36539038	36539662	36539350	1.1425	2.85022	0.0333252	H3K27cr_887_IP_unique	10.7143	4.85331
3	37354641	37355411	37355026	1.69617	2.92587	0.00583649	H3K27cr_887_IP_unique	13.6797	4.22159
3	38014165	38015599	38014882	1.16707	3.01395	0.0236053	H3K27cr_887_IP_unique	12.1046	5.3905
3	38394268	38395055	38394662	1.19026	3.16096	0.0184822	H3K27cr_887_IP_unique	13.5113	5.92096
3	39468822	39469227	39469025	1.01399	2.79248	0.0458221	H3K27cr_887_IP_unique	9.84558	4.87528
3	40084599	40085236	40084918	0.91233	3.79809	0.0186544	H3K27cr_887_IP_unique	19.0836	10.1396
3	41531741	41532101	41531921	1.11657	2.66546	0.0436401	H3K27cr_887_IP_unique	9.34207	4.30847
3	41686440	41687071	41686756	0.656	3.35712	0.0485158	H3K27cr_887_IP_unique	12.8627	8.16313
3	44830828	44832450	44831639	0.75962	3.40368	0.0381196	H3K27cr_887_IP_unique	13.7703	8.13346
3	44987116	44987452	44987284	1.11073	2.98864	0.0236053	H3K27cr_887_IP_unique	11.6641	5.40118
3	48342728	48343915	48343322	0.51657	3.82012	0.0483319	H3K27cr_887_IP_unique	16.8936	11.8092
3	50845089	50846112	50845601	1.19	3.39721	0.0146125	H3K27cr_887_IP_unique	15.9138	6.97507
3	50939090	50939784	50939437	1.50487	3.42587	0.00401127	H3K27cr_887_IP_unique	18.1049	6.37949
3	50965407	50966058	50965733	0.73258	3.56464	0.0389667	H3K27cr_887_IP_unique	15.2521	9.17908
3	51339772	51340237	51340005	-0.58941	3.69616	0.0485699	H3K27cr_887_IP_unique	10.5667	15.899
3	56513819	56514213	56514016	1.68602	2.72147	0.0138855	H3K27cr_887_IP_unique	11.8308	3.67683
3	57181567	57182083	57181825	0.86324	2.87744	0.0458221	H3K27cr_887_IP_unique	9.91123	5.44837
3	57402398	57403089	57402744	1.0173	3.20681	0.0258751	H3K27cr_887_IP_unique	13.1361	6.48974
3	58108189	58108917	58108553	1.31782	2.92899	0.0236053	H3K27cr_887_IP_unique	12.0244	4.8235
3	58232685	58233534	58233110	0.74253	3.19616	0.0480537	H3K27cr_887_IP_unique	11.855	7.08562
3	59675377	59677221	59676299	0.8218	3.60473	0.0304427	H3K27cr_887_IP_unique	16.1743	9.15035
3	59687343	59687703	59687523	0.73258	3.56464	0.0389667	H3K27cr_887_IP_unique	15.2521	9.17908
3	60860058	60860530	60860294	2.26652	2.74593	0.0015564	H3K27cr_887_IP_unique	14.7147	3.05817
3	64377041	64378111	64377576	1.30749	3.97564	0.00267143	H3K27cr_887_IP_unique	24.7506	9.99977
3	65611116	65612367	65611742	1.78479	3.55164	0.000701733	H3K27cr_887_IP_unique	21.7665	6.31704
3	65806878	65807717	65807298	1.47585	2.39068	0.0268555	H3K27cr_887_IP_unique	8.74588	3.14434
3	66277154	66277784	66277469	1.2215	3.03841	0.0163422	H3K27cr_887_IP_unique	12.546	5.3802
3	66966485	66967156	66966821	1.9414	2.83621	0.00583649	H3K27cr_887_IP_unique	13.9957	3.64398
3	69040032	69040554	69040293	1.69617	2.92587	0.00583649	H3K27cr_887_IP_unique	13.6797	4.22159
3	74659259	74659837	74659548	-0.49587	3.95119	0.048022	H3K27cr_887_IP_unique	13.0254	18.368
3	83495406	83496367	83495887	0.86462	3.62396	0.0232797	H3K27cr_887_IP_unique	16.6364	9.13659
3	84043176	84043539	84043358	1.38219	2.58496	0.0305481	H3K27cr_887_IP_unique	9.68706	3.7163
3	93470363	93470798	93470581	1.03972	14.5981	7.12458e-218	H3K27cr_887_IP_unique	35559.6	17296.9
3	94003934	94004513	94004224	1.26148	2.90368	0.0236053	H3K27cr_887_IP_unique	11.5869	4.83306
3	97798693	97799142	97798918	0.8569	3.01118	0.0472107	H3K27cr_887_IP_unique	10.8501	5.99074
3	98415619	98416966	98416293	1.16561	3.27345	0.0184822	H3K27cr_887_IP_unique	14.4826	6.45601
3	98429991	98430656	98430324	0.99834	3.41486	0.029225	H3K27cr_887_IP_unique	15.0744	7.5459
3	98438984	98439978	98439481	0.94722	3.57741	0.0232797	H3K27cr_887_IP_unique	16.5759	8.5968
3	98488544	98491454	98489999	1.78135	3.76666	0.000391837	H3K27cr_887_IP_unique	25.2347	7.34108
3	98493860	98496282	98495071	1.30697	3.6496	0.0057893	H3K27cr_887_IP_unique	19.7406	7.9785
3	98529682	98530715	98530199	0.41982	4.1496	0.0405118	H3K27cr_887_IP_unique	20.5279	15.345
3	98580986	98582522	98581754	0.76666	3.80274	0.0322212	H3K27cr_887_IP_unique	18.2026	10.699
3	98606761	98609376	98608069	1.32648	4.35712	0.00103748	H3K27cr_887_IP_unique	32.4548	12.9411
3	98618546	98619056	98618801	0.72702	3.78493	0.0322212	H3K27cr_887_IP_unique	17.7339	10.714
3	98625636	98626508	98626072	0.656	3.35712	0.0485158	H3K27cr_887_IP_unique	12.8627	8.16313
3	98659108	98659753	98659431	1.03222	3.08995	0.035408	H3K27cr_887_IP_unique	12.1768	5.95394
3	98661577	98662620	98662099	0.79887	3.22147	0.0480537	H3K27cr_887_IP_unique	12.3027	7.07161
3	98665298	98666434	98665866	0.67725	3.89232	0.0328572	H3K27cr_887_IP_unique	18.7777	11.7427
3	98675188	98677018	98676103	2.05851	3.26178	0.000791699	H3K27cr_887_IP_unique	19.5763	4.69956
3	98677464	98679235	98678350	0.81518	3.51809	0.0389667	H3K27cr_887_IP_unique	15.1966	8.63678
3	98688024	98688701	98688363	1.27414	3.06206	0.0163422	H3K27cr_887_IP_unique	12.9882	5.37025
3	98720303	98721282	98720793	0.80349	3.32732	0.0485158	H3K27cr_887_IP_unique	13.2605	7.59774
3	98740313	98740895	98740604	0.63811	3.5222	0.0487083	H3K27cr_887_IP_unique	14.3329	9.20961
3	98749961	98750916	98750439	0.90387	3.37242	0.0381196	H3K27cr_887_IP_unique	14.1659	7.57099
3	98753502	98754920	98754211	1.08756	3.45495	0.0219187	H3K27cr_887_IP_unique	15.9859	7.52227
3	98767987	98769195	98768591	0.98892	3.59615	0.0232797	H3K27cr_887_IP_unique	17.0371	8.58421
3	98830598	98833093	98831846	1.21215	3.29436	0.0129375	H3K27cr_887_IP_unique	14.933	6.44546
3	98842309	98843262	98842786	1.21744	3.93518	0.00538776	H3K27cr_887_IP_unique	23.3266	10.0315
3	98846276	98846651	98846464	1.21272	3.51118	0.0103147	H3K27cr_887_IP_unique	17.3582	7.48926
3	98846918	98848752	98847835	0.86937	3.7047	0.0244437	H3K27cr_887_IP_unique	17.6229	9.64652
3	98849781	98850902	98850342	1.31782	2.92899	0.0236053	H3K27cr_887_IP_unique	12.0244	4.8235
3	98854140	98855409	98854775	0.55786	3.70893	0.0485699	H3K27cr_887_IP_unique	15.8659	10.7778
3	98855699	98856375	98856037	1.46618	3.40849	0.00401127	H3K27cr_887_IP_unique	17.6498	6.38817
3	98864928	98865747	98865338	0.8533	3.24593	0.0369644	H3K27cr_887_IP_unique	12.7513	7.05809
3	98875700	98877086	98876393	0.88004	3.85368	0.0197143	H3K27cr_887_IP_unique	19.6125	10.6565
3	99086608	99087689	99087149	1.16561	3.27345	0.0184822	H3K27cr_887_IP_unique	14.4826	6.45601
3	99334468	99335272	99334870	1.16707	3.01395	0.0236053	H3K27cr_887_IP_unique	12.1046	5.3905
3	99626842	99627799	99627321	1.42245	3.12869	0.0110893	H3K27cr_887_IP_unique	14.3196	5.34234
3	99706708	99707056	99706882	1.25044	2.72561	0.0305481	H3K27cr_887_IP_unique	10.2023	4.28825
3	99769620	99770935	99770278	0.9518	3.39395	0.029225	H3K27cr_887_IP_unique	14.6198	7.55825
3	99889604	99890320	99889962	0.79887	3.22147	0.0480537	H3K27cr_887_IP_unique	12.3027	7.07161
3	99991150	99992639	99991895	1.10078	3.35712	0.0203304	H3K27cr_887_IP_unique	15.0065	6.99697
3	100088351	100088995	100088673	2.36302	2.5	0.00160217	H3K27cr_887_IP_unique	12.8305	2.49405
3	100133123	100133961	100133542	1.08665	3.11441	0.0258751	H3K27cr_887_IP_unique	12.6208	5.94256
3	100420586	100421776	100421181	1.80464	2.53841	0.0111084	H3K27cr_887_IP_unique	10.8583	3.10821
3	100749925	100751030	100750478	1.20309	2.87744	0.0333252	H3K27cr_887_IP_unique	11.1501	4.84299
3	100786071	100786470	100786271	1.07953	2.82193	0.0458221	H3K27cr_887_IP_unique	10.2795	4.86407
3	100840260	100840818	100840539	1.57129	2.66993	0.0208282	H3K27cr_887_IP_unique	10.9706	3.69168
3	101016700	101017084	101016892	1.1849	2.69616	0.0305481	H3K27cr_887_IP_unique	9.77168	4.29813
3	101021916	101022885	101022401	1.61554	2.45345	0.0174561	H3K27cr_887_IP_unique	9.58792	3.12894
3	101136823	101138096	101137460	1.11073	2.98864	0.0236053	H3K27cr_887_IP_unique	11.6641	5.40118
3	101331682	101332201	101331942	0.99175	2.93518	0.0333252	H3K27cr_887_IP_unique	10.7858	5.42381
3	101350383	101351233	101350808	1.51421	3.16993	0.00739288	H3K27cr_887_IP_unique	15.2109	5.32513
3	101395589	101396204	101395897	1.31782	2.92899	0.0236053	H3K27cr_887_IP_unique	12.0244	4.8235
3	101890914	101892190	101891552	0.94439	4.23837	0.0105533	H3K27cr_887_IP_unique	26.1832	13.6061
3	101896171	101896611	101896391	1.1425	2.85022	0.0333252	H3K27cr_887_IP_unique	10.7143	4.85331
3	102004697	102006706	102005702	1.46617	3.28493	0.00889456	H3K27cr_887_IP_unique	16.201	5.86383
3	102160313	102160651	102160482	0.85447	3.35022	0.0381196	H3K27cr_887_IP_unique	13.7128	7.58415
3	102499154	102499850	102499502	1.06828	3.22972	0.0184822	H3K27cr_887_IP_unique	13.5842	6.47813
3	102519841	102521549	102520695	0.9518	3.39395	0.029225	H3K27cr_887_IP_unique	14.6198	7.55825
3	102637866	102638439	102638153	0.75962	3.40368	0.0381196	H3K27cr_887_IP_unique	13.7703	8.13346
3	102722795	102723560	102723178	1.48872	2.83267	0.0138855	H3K27cr_887_IP_unique	11.9342	4.25248
3	102834791	102836013	102835402	0.90594	3.26958	0.0369644	H3K27cr_887_IP_unique	13.2008	7.04505
3	103108497	103109082	103108790	0.86324	2.87744	0.0458221	H3K27cr_887_IP_unique	9.91123	5.44837
3	103554807	103556350	103555579	1.61974	3.06464	0.00739288	H3K27cr_887_IP_unique	14.6671	4.77259
3	103613366	103614514	103613940	1.98794	2.85712	0.00583649	H3K27cr_887_IP_unique	14.4309	3.63802
3	103958121	103959328	103958725	1.7617	3.28112	0.00200564	H3K27cr_887_IP_unique	17.9011	5.27902
3	104028316	104028898	104028607	1.08665	3.11441	0.0258751	H3K27cr_887_IP_unique	12.6208	5.94256
3	104198456	104199039	104198748	1.00632	3.31468	0.0277233	H3K27cr_887_IP_unique	14.1021	7.02024
3	104231861	104234042	104232952	1.70154	3.39068	0.002639	H3K27cr_887_IP_unique	18.9149	5.81552
3	104394018	104395045	104394532	1.69617	2.92587	0.00583649	H3K27cr_887_IP_unique	13.6797	4.22159
3	104789882	104790808	104790345	0.76865	3.49718	0.0389667	H3K27cr_887_IP_unique	14.7383	8.65092
3	104813211	104813543	104813377	1.374	2.78112	0.0208282	H3K27cr_887_IP_unique	11.0664	4.26967
3	104837886	104839679	104838783	1.13037	3.47418	0.0219187	H3K27cr_887_IP_unique	16.4426	7.51096
3	105314676	105314965	105314821	1.74045	2.74593	0.0138855	H3K27cr_887_IP_unique	12.2622	3.6698
3	105623145	105624194	105623670	1.38065	3.93441	0.00152653	H3K27cr_887_IP_unique	24.6709	9.47474
3	105696968	105697563	105697266	1.19026	3.16096	0.0184822	H3K27cr_887_IP_unique	13.5113	5.92096
3	105735928	105737015	105736472	1.42489	2.9771	0.0163422	H3K27cr_887_IP_unique	12.9022	4.80539
3	106292063	106292778	106292421	1.90114	2.29248	0.0268555	H3K27cr_887_IP_unique	9.46796	2.53487
3	106655675	106656898	106656287	0.80902	3.42587	0.0381196	H3K27cr_887_IP_unique	14.2253	8.11935
3	106659080	106659504	106659292	1.16707	3.01395	0.0236053	H3K27cr_887_IP_unique	12.1046	5.3905
3	106771592	106772987	106772290	1.19026	3.16096	0.0184822	H3K27cr_887_IP_unique	13.5113	5.92096
3	106814534	106816738	106815636	1.25738	3.31468	0.0129375	H3K27cr_887_IP_unique	15.3841	6.43522
3	107721140	107722124	107721632	0.79887	3.22147	0.0480537	H3K27cr_887_IP_unique	12.3027	7.07161
3	107747128	107747735	107747432	1.40116	2.35712	0.0402832	H3K27cr_887_IP_unique	8.32646	3.1526
3	107893944	107894614	107894279	0.75085	3.30367	0.0485158	H3K27cr_887_IP_unique	12.809	7.61181
3	107902894	107903372	107903133	1.0452	2.63339	0.0436401	H3K27cr_887_IP_unique	8.91351	4.31929
3	108088816	108089378	108089097	1.83281	2.26178	0.0268555	H3K27cr_887_IP_unique	9.05169	2.54096
3	108177168	108178533	108177851	1.66496	3.08496	0.00739288	H3K27cr_887_IP_unique	15.1101	4.76501
3	108179465	108180202	108179834	1.66496	3.08496	0.00739288	H3K27cr_887_IP_unique	15.1101	4.76501
3	108214146	108214905	108214526	1.54721	2.42275	0.0268555	H3K27cr_887_IP_unique	9.16638	3.13646
3	108251805	108252360	108252083	1.2876	3.2047	0.0184822	H3K27cr_887_IP_unique	14.405	5.90074
3	108301750	108302756	108302253	1.08665	3.11441	0.0258751	H3K27cr_887_IP_unique	12.6208	5.94256
3	108448380	108449032	108448706	1.0173	3.20681	0.0258751	H3K27cr_887_IP_unique	13.1361	6.48974
3	108547016	108547883	108547450	1.07953	2.82193	0.0458221	H3K27cr_887_IP_unique	10.2795	4.86407
3	108550710	108552743	108551727	1.64272	3.22766	0.00313926	H3K27cr_887_IP_unique	16.553	5.30114
3	108574965	108576131	108575548	1.05513	3.86226	0.0103265	H3K27cr_887_IP_unique	20.9637	10.0889
3	108583426	108584156	108583791	0.81518	3.51809	0.0389667	H3K27cr_887_IP_unique	15.1966	8.63678
3	108650285	108651226	108650756	1.37452	3.10716	0.0110893	H3K27cr_887_IP_unique	13.875	5.35134
3	108674806	108675406	108675106	0.96466	3.18316	0.0369644	H3K27cr_887_IP_unique	12.6889	6.50176
3	108817242	108818554	108817898	1.89347	2.81468	0.00583649	H3K27cr_887_IP_unique	13.5612	3.65012
3	108858434	108859963	108859199	2.07742	2.66096	0.00427246	H3K27cr_887_IP_unique	12.9931	3.07856
3	108939937	108940316	108940127	1.48872	2.83267	0.0138855	H3K27cr_887_IP_unique	11.9342	4.25248
3	109243881	109244372	109244127	1.38219	2.58496	0.0305481	H3K27cr_887_IP_unique	9.68706	3.7163
3	109381657	109382465	109382061	1.11657	2.66546	0.0436401	H3K27cr_887_IP_unique	9.34207	4.30847
3	109696751	109697208	109696980	1.43238	2.80735	0.0208282	H3K27cr_887_IP_unique	11.4999	4.26091
3	109786378	109787071	109786725	1.60843	2.16096	0.0402832	H3K27cr_887_IP_unique	7.80921	2.56108
3	110129040	110129875	110129458	0.97588	3.06464	0.035408	H3K27cr_887_IP_unique	11.7337	5.96574
3	110454049	110454960	110454505	1.05234	2.96241	0.0333252	H3K27cr_887_IP_unique	11.2245	5.41228
3	110471456	110471842	110471649	1.5107	2.6427	0.0208282	H3K27cr_887_IP_unique	10.5418	3.69955
3	110555312	110557014	110556163	1.10078	3.35712	0.0203304	H3K27cr_887_IP_unique	15.0065	6.99697
3	110604481	110605060	110604771	1.3134	2.7539	0.0208282	H3K27cr_887_IP_unique	10.6339	4.27877
3	110706839	110707612	110707226	0.96466	3.18316	0.0369644	H3K27cr_887_IP_unique	12.6889	6.50176
3	110722815	110723316	110723066	0.91023	3.15871	0.0480537	H3K27cr_887_IP_unique	12.2425	6.51421
3	110923729	110924721	110924225	0.91749	3.03841	0.0472107	H3K27cr_887_IP_unique	11.2914	5.978
3	110985549	110986589	110986069	1.03222	3.08995	0.035408	H3K27cr_887_IP_unique	12.1768	5.95394
3	111188847	111189277	111189062	1.11657	2.66546	0.0436401	H3K27cr_887_IP_unique	9.34207	4.30847
3	111297594	111298332	111297963	1.42245	3.12869	0.0110893	H3K27cr_887_IP_unique	14.3196	5.34234
3	111399248	111399892	111399570	1.48872	2.83267	0.0138855	H3K27cr_887_IP_unique	11.9342	4.25248
3	111553328	111553833	111553581	1.0173	3.20681	0.0258751	H3K27cr_887_IP_unique	13.1361	6.48974
3	111577657	111578030	111577844	0.92878	2.90689	0.0458221	H3K27cr_887_IP_unique	10.348	5.43583
3	111841236	111842202	111841719	1.13037	3.47418	0.0219187	H3K27cr_887_IP_unique	16.4426	7.51096
3	111969588	111970884	111970236	0.81518	3.51809	0.0389667	H3K27cr_887_IP_unique	15.1966	8.63678
3	111977439	111978396	111977918	0.64467	3.74793	0.0399988	H3K27cr_887_IP_unique	16.7985	10.745
3	111984462	111986376	111985419	0.76666	3.80274	0.0322212	H3K27cr_887_IP_unique	18.2026	10.699
[truncated: 15,742 more rows]
